# Supplementary material for: Heat shock protein 90 inhibitor RGRN-305 potently attenuates skin inflammation
Source: Front Immunol. 2023 Feb 7;14:1128897. doi: 10.3389/fimmu.2023.1128897 (PMC9941631; doi:10.3389/fimmu.2023.1128897)
Supplement: Supplementary file 5 [file Table_1.xlsx]

## Sheet: TPAversusVehicle
Probe Name	Log2 fold change	q-values
CCL5	11.1608	0.002834
IL8	11.0941	0.004493
ICAM1	8.6675	0.001511
CSF2	7.80908	0.004684
TRAF1	7.07053	0.000637
TNF	7.04545	0.003287
EBI3	6.26768	0.002225
CXCL1	6.19641	0.000323
CXCL10	6.13387	0.004107
FKBP5	5.95671	0.000565
TLR2	5.85037	0.003869
LTA	5.68561	0.013943
PLAUR	5.4229	0.001029
IL1RN	5.3163	0.000111
CCL20	5.23886	0.004321
TNFAIP6	5.1489	0.029604
LIF	5.09164	0.004593
CD70	4.78087	0.001043
IL1R2	4.75939	0.00123
MUC1	4.73395	0.000536
CCL4	4.68358	0.004216
IL2RG	4.57581	0.011883
CXCL11	4.54642	0.003076
PRDM1	4.39916	3.8e-05
TNFAIP3	4.37124	0.000137
IRAK2	4.19952	0.000275
CFB	3.83189	0.003089
STAT5A	3.7722	0.000199
S100A9	3.62234	0.003506
IL1B	3.56319	0.001155
BCL2L11	3.50324	0.001474
NOD2	3.43324	0.002513
SOCS1	3.38611	0.000406
PLAU	3.27698	3.8e-05
TNFSF15	3.20557	0.001839
NFKBIA	3.11833	0.000203
NFKBIZ	2.99686	0.000194
PDGFB	2.97576	0.000302
NFKB2	2.95286	0.000208
IL1A	2.80717	0.001155
IRF1	2.79852	0.001667
RELB	2.76747	0.000153
C3	2.70353	0.002679
CTSS	2.57556	0.001993
IFNAR2	2.56551	0.000209
NFKB1	2.55167	0.000912
TLR1	2.5365	0.004216
DPP4	2.53089	0.002753
IFIH1	2.53018	0.000461
BID	2.51397	0.000708
S100A8	2.40939	0.004806
TICAM1	2.34272	0.000111
IL1RL1	2.26389	0.008631
IL15	2.09887	0.003304
IKZF2	2.08511	0.000279
CD40	1.97827	0.001392
IRF7	1.95408	0.000277
DEFB103B	1.92779	0.000717
BCL3	1.92489	0.000431
CTSC	1.79203	0.000431
CXCL2	1.7917	0.003104
CD83	1.77298	0.000913
CEACAM6	1.77296	0.003957
PSMB10	1.69532	0.00036
IKBKE	1.66778	0.000126
PDCD1LG2	1.59193	0.000254
ETS1	1.54193	0.000254
TNFSF10	1.46603	0.001839
LAMP3	1.43493	0.000275
PRKCD	1.37739	0.000208
PML	1.37694	0.000302
TAP1	1.34823	0.000147
MAP4K4	1.34217	2.6e-05
CEACAM1	1.26441	0.00073
CDKN1A	1.25173	0.000445
LTB4R	1.23389	0.000537
RELA	1.20384	0.000111
CCRL1	1.19883	0.006951
SIGIRR	1.1944	0.000278
ATG12	1.18621	0.000574
TNFRSF11A	1.18184	0.002262
IRF5	1.16526	0.003862
HLA-B	1.15629	0.000663
PTAFR	1.15345	0.00052
IL6R	1.08689	0.002262
IL6ST	1.06874	0.000111
IFNGR1	1.05183	0.000323
TRAF6	1.04983	0.000149
LTB4R2	1.03808	0.000905
MX1	1.02441	0.004216
FYN	1.0186	0.000208
SRC	1.01769	0.000153
PTGS2	1.01122	0.06715
IL4R	1.00214	0.000163
GBP1	0.988902	0.009491
CD58	0.987428	0.000861
STAT2	0.981725	0.000208
TNFRSF14	0.933499	0.000752
CD82	0.932687	6.6e-05
SMAD3	0.911002	0.000256
TRAF4	0.902983	0.001947
HLA-C	0.892227	0.003215
CX3CL1	0.871109	0.016046
POU2F2	0.843661	0.000563
HLA-A	0.837509	0.000336
CD44	0.830081	0.000171
LITAF	0.824483	0.000323
BLNK	0.818898	0.023092
MCL1	0.774462	0.000654
IL18	0.772926	0.000537
TYK2	0.76954	0.000431
IRF3	0.764535	0.000111
PDGFRB	0.750858	0.044916
TGFB1	0.740171	0.000515
ITGB2	0.738084	0.003666
CD59	0.689336	0.000281
CD9	0.677888	0.000171
TRAF2	0.677215	0.000133
TAPBP	0.675172	2.6e-05
B2M	0.646242	0.000445
IFNAR1	0.613172	0.003367
MYD88	0.607532	0.00036
CASP1	0.600087	0.009499
TBK1	0.578386	0.000405
MALT1	0.577049	0.001327
ITGA5	0.560797	0.004357
HLA-DQB1	0.560439	0.052764
IL7R	0.547253	0.117493
JAK1	0.496998	8.9e-05
TRAF3	0.488969	0.005547
CD274	0.479912	0.059093
IL13RA1	0.455976	0.000281
BCL10	0.451801	0.000596
CTNNB1	0.437995	0.000153
CD276	0.429469	0.000461
CASP3	0.421801	0.00032
BST2	0.405478	0.009499
TOLLIP	0.404581	0.000406
PTPN2	0.382144	0.000209
MAPKAPK2	0.377329	0.000431
LTBR	0.366824	0.017705
IKBKG	0.358028	0.006439
CD99	0.357806	0.000111
SLAMF7	0.334699	0.109864
BCAP31	0.314475	0.000336
IGF2R	0.294714	0.031214
CD24	0.294357	0.006375
IL32	0.292235	0.008093
IFI35	0.284093	0.039302
STAT3	0.267548	0.000596
MBP	0.260632	0.005103
TMEM173	0.259871	0.020884
CEBPB	0.251383	0.031214
ATG7	0.245769	0.004593
C1S	0.242771	0.06337
PTK2	0.231883	0.005105
MAPK1	0.222349	0.000336
IRAK1	0.211374	0.005404
NFATC1	0.205605	0.089819
XBP1	0.205454	0.080381
CD46	0.193557	0.001839
C1R	0.186228	0.056408
MAP4K2	0.142293	0.052764
STAT4	0.115884	0.098787
PSMB7	0.115086	0.032929
NFIL3	0.107353	0.070851
CFH	0.100733	0.158858
NOTCH2	0.100126	0.085414
STAT1	0.0844836	0.034114
FN1	0.0839001	0.07127
LGALS3	0.0791337	0.034853
CCND3	0.0662503	0.130277
SERPING1	0.0429173	0.145011
ITGB1	0.037514	0.116211
CHUK	0.0326173	0.138429
IFITM1	0.0306051	0.159039
ATG5	0.0134232	0.192563
IKBKB	-0.00452464	0.2393
ICOSLG	-0.00751029	0.242383
BAX	-0.0190616	0.153442
MR1	-0.0192874	0.228591
STAT6	-0.027282	0.175344
APP	-0.0374525	0.069642
CD164	-0.0382108	0.041308
FCGRT	-0.069843	0.013829
CD97	-0.0757639	0.176414
MIF	-0.0865852	0.042903
PSMD7	-0.086937	0.03062
HRAS	-0.0968364	0.046692
STAT5B	-0.124118	0.019161
CD81	-0.140194	0.005546
UBE2L3	-0.153591	0.004357
IL18R1	-0.159972	0.158858
IL20	-0.162736	0.193506
IL1R1	-0.163241	0.091509
ARG2	-0.163253	0.085414
RAF1	-0.180989	0.00574
PSMB5	-0.188368	0.001333
TFRC	-0.191563	0.074917
PDCD2	-0.192702	0.029081
SKI	-0.197716	0.006443
NT5E	-0.200613	0.009038
PSMC2	-0.211268	0.000842
MAPK14	-0.220767	0.007839
TAP2	-0.258894	0.052764
GPI	-0.26887	0.000559
C14orf166	-0.272394	0.000126
MME	-0.279006	0.052764
TGFBI	-0.283573	0.000536
PSMB9	-0.289492	0.003061
PYCARD	-0.295032	0.01224
PSMB8	-0.309554	0.000537
ATG16L1	-0.312777	0.000319
ICAM3	-0.313049	0.003089
BST1	-0.336206	0.051045
ITGA4	-0.385147	0.074917
TNFSF4	-0.429477	0.055563
MAPK11	-0.429992	0.070851
LY96	-0.449677	0.091636
IRAK4	-0.453712	0.001688
SYK	-0.461898	0.000596
CISH	-0.465406	0.00359
RARRES3	-0.522477	0.004917
ILF3	-0.527989	0.000171
IKBKAP	-0.535997	0.001704
ABL1	-0.559881	3.8e-05
NOD1	-0.560797	0.003215
ITGA6	-0.620296	0.001327
TGFBR2	-0.642584	0.000317
TNFSF12	-0.646537	0.006602
ARHGDIB	-0.647682	0.006602
CASP8	-0.662105	0.001166
JAK2	-0.662797	0.000488
HLA-DMA	-0.665624	0.00559
HLA-DOB	-0.671874	0.000323
TP53	-0.686692	0.000244
IL1RAP	-0.687126	0.00052
TGFBR1	-0.696514	0.00052
RUNX1	-0.721156	0.000537
PTPN6	-0.784098	0.000171
CUL9	-0.816622	0.000323
C1QBP	-0.849626	4.1e-05
PTGER4	-0.944747	0.004806
CASP2	-0.994334	0.00052
CRADD	-1.00084	0.000537
AHR	-1.14812	0.000995
SMAD5	-1.16248	0.000126
NOTCH1	-1.17428	0.000537
ADA	-1.17491	0.000337
BCL6	-1.1771	0.000206
ITGAE	-1.17959	0.000717
SLC2A1	-1.22756	0.000406
THY1	-1.24481	0.054854
FADD	-1.31613	0.000919
EGR1	-1.3217	0.002679
IFIT2	-1.32664	0.042372
FKBP5	-1.33006	0.000119
ATG10	-1.35473	3.8e-05
HFE	-1.39939	0.001197
IFI16	-1.44696	2.6e-05
IL2RB	-1.48153	0.004586
TNFRSF10C	-1.54859	0.003883
FAS	-1.60552	0.000277
TLR3	-1.9957	0.000781
NFATC3	-2.06911	0.000111
MAF	-2.26706	0.000506
DUSP4	-2.36076	0.000208
TCF4	-2.4374	0.00031
CD1D	-2.57316	0.001155
CD3EAP	-2.72846	0.001333
TRAF5	-2.89948	0.001065

## Sheet: TPA+RGRN-305versusTPA
Probe Name	Log2 fold change	q-values
EBI3	-5.70274	0.0043
SOCS1	-5.40124	0.001004
CCL20	-5.29836	0.007604
IL8	-5.14116	0.008045
LIF	-5.02147	0.008885
CCL5	-4.85555	0.0053
CCL4	-4.68751	0.006432
CSF2	-4.48994	0.008261
LTA	-4.25075	0.024073
CXCL1	-4.24185	0.000695
MUC1	-4.10212	0.001058
S100A9	-4.07544	0.006977
PLAUR	-4.06577	0.00192
IL1A	-4.01224	0.001333
TLR2	-3.54532	0.00756
S100A8	-3.5392	0.010002
PTGS2	-3.53533	0.042588
BCL2L11	-3.50711	0.002433
TNFAIP6	-3.27165	0.041536
TRAF1	-3.22049	0.00104
TNF	-3.08824	0.007097
IL1B	-2.96263	0.001585
PRDM1	-2.95094	0.00013
IL1RN	-2.90994	0.000372
CXCL10	-2.84038	0.00642
CXCL11	-2.80645	0.005344
CFB	-2.80419	0.006321
NFKBIZ	-2.53831	0.000529
TNFSF15	-2.40012	0.00714
TNFAIP3	-2.36996	0.000529
FKBP5	-2.34687	0.001004
FKBP5	-2.29737	0.002961
CCRL1	-2.26099	0.004241
ICAM1	-2.2371	0.001928
LTB4R	-2.21688	0.000529
IFIH1	-2.19513	0.000872
LTB4R2	-2.15951	0.000695
EGR1	-2.15833	0.016562
IRAK2	-2.14394	0.000607
PLAU	-2.12996	0.00013
CEBPB	-2.11164	0.001928
TICAM1	-2.09614	0.000364
BCL3	-2.04265	0.000372
IRF7	-2.01633	0.000529
PTAFR	-1.97791	0.000574
CD70	-1.97316	0.007241
CISH	-1.88332	0.002865
NFKBIA	-1.8787	0.000603
XBP1	-1.86366	0.011003
IRF1	-1.84728	0.003888
CDKN1A	-1.68286	0.001168
MX1	-1.6757	0.006387
PDCD1LG2	-1.67287	0.000879
CEACAM6	-1.65436	0.012657
LAMP3	-1.64765	0.000529
NFKB1	-1.62853	0.004212
TNFSF10	-1.62394	0.007721
IL20	-1.61292	0.050449
NOD2	-1.5277	0.00229
CXCL2	-1.51099	0.00714
TAP1	-1.49407	0.000372
IKZF2	-1.49042	0.001004
PDGFB	-1.42577	0.000607
CD274	-1.39387	0.040427
MCL1	-1.37829	0.00137
CTSC	-1.37067	0.001005
IL2RG	-1.28611	0.026557
CCND3	-1.26879	0.001004
ETS1	-1.22961	0.002536
STAT5A	-1.21946	0.000574
IL1R2	-1.21021	0.01655
IFNAR2	-1.19482	0.00069
CD40	-1.15338	0.003384
IKBKE	-1.14902	0.000529
PSMB10	-1.14641	0.001058
DPP4	-1.1355	0.022089
NFKB2	-1.13295	0.002737
IL4R	-1.12121	0.001068
IRF5	-1.10256	0.005535
CD82	-1.09713	0.000219
PRKCD	-1.09528	0.000364
HLA-B	-1.07784	0.001184
TRAF4	-1.07108	0.001588
PML	-1.0501	0.000778
BID	-1.03989	0.007097
POU2F2	-1.03266	0.008711
ITGA5	-0.947392	0.001928
THY1	-0.937955	0.081209
CEACAM1	-0.8841	0.012149
CD58	-0.881315	0.000695
MYD88	-0.879711	0.00137
TNFRSF11A	-0.842146	0.005797
C3	-0.839951	0.001929
TGFB1	-0.833496	0.00069
MAP4K4	-0.795287	0.000352
IL15	-0.78034	0.019851
RELA	-0.772687	0.001135
CTSS	-0.76601	0.007604
SRC	-0.76174	0.000815
HLA-C	-0.728255	0.005455
DEFB103B	-0.725396	0.018396
IFI35	-0.710334	0.017845
STAT1	-0.685024	0.001928
IL18R1	-0.658007	0.068489
IFITM1	-0.651724	0.004836
MALT1	-0.643877	0.005608
B2M	-0.621966	0.001004
CD44	-0.603668	0.000529
HLA-A	-0.60143	0.000436
LITAF	-0.595125	0.001098
TYK2	-0.584741	0.001004
ICOSLG	-0.581052	0.037513
GBP1	-0.580072	0.058973
IRF3	-0.544044	0.000673
TRAF6	-0.539341	0.001004
CD59	-0.539126	0.002961
NFIL3	-0.536769	0.009348
PDGFRB	-0.523885	0.070883
CASP1	-0.505234	0.024365
CX3CL1	-0.498086	0.058973
SIGIRR	-0.472883	0.042393
NOTCH2	-0.439762	0.00137
TLR1	-0.429427	0.049235
IL6ST	-0.422932	0.006977
PSMB9	-0.397711	0.028615
IL13RA1	-0.396954	0.00069
ITGA4	-0.389719	0.178198
ATG7	-0.38436	0.007023
MR1	-0.353453	0.066858
TOLLIP	-0.346745	0.0053
TAPBP	-0.346318	5.4e-05
CHUK	-0.332108	0.00492
CD83	-0.323451	0.084573
SYK	-0.310236	0.037298
TFRC	-0.310185	0.02097
BCAP31	-0.30179	0.000529
CD276	-0.297093	0.003378
RELB	-0.288708	0.120504
JAK2	-0.286895	0.03335
MAPK11	-0.277497	0.046144
CTNNB1	-0.274022	0.001004
FYN	-0.269803	0.084573
ATG12	-0.26092	0.071113
CD99	-0.250306	0.001359
ATG5	-0.232597	0.001184
IL1R1	-0.22986	0.120223
IRAK1	-0.200745	0.001184
IKBKG	-0.194154	0.016562
CD1D	-0.186889	0.326781
IL1RL1	-0.185498	0.302564
SMAD3	-0.180828	0.042708
NOD1	-0.177484	0.116122
STAT4	-0.158225	0.181178
TAP2	-0.156651	0.114565
HLA-DQB1	-0.155964	0.116122
MAPK1	-0.152907	0.016388
IFNGR1	-0.152538	0.09228
JAK1	-0.149081	0.014177
IL6R	-0.144494	0.165565
TRAF3	-0.135719	0.120223
IFIT2	-0.134942	0.273656
PTPN2	-0.128319	0.137875
STAT3	-0.121725	0.008045
ICAM3	-0.120001	0.093723
PSMB8	-0.109109	0.209433
TNFRSF14	-0.10864	0.122774
TBK1	-0.104196	0.058973
NT5E	-0.100643	0.001068
BCL10	-0.090572	0.276383
CD9	-0.0789939	0.154457
IL32	-0.0769808	0.249955
ITGB1	-0.0568039	0.087543
IGF2R	-0.05279	0.071113
STAT2	-0.0500433	0.120223
HLA-DOB	-0.0405486	0.305633
CD24	-0.0398794	0.249955
PTK2	-0.0364087	0.247408
IKBKAP	-0.0346621	0.250797
BST2	-0.0283851	0.343466
TRAF2	-0.0229423	0.315405
IKBKB	-0.0131466	0.343466
PSMB7	0.00292415	0.362238
MAPKAPK2	0.00879508	0.343984
IL18	0.0122814	0.315405
IRAK4	0.0159337	0.315718
HRAS	0.016997	0.305633
RAF1	0.0258687	0.276383
BAX	0.0266992	0.205431
CD46	0.0518779	0.050424
ILF3	0.0783372	0.154457
MAP4K2	0.082422	0.117123
IL1RAP	0.0833149	0.269089
IFNAR1	0.0887107	0.278131
CASP3	0.0916028	0.282422
ATG16L1	0.0928036	0.161332
PDCD2	0.093894	0.070852
MBP	0.0943807	0.210295
MIF	0.0956483	0.074965
SLAMF7	0.0994452	0.163891
PSMD7	0.104414	0.030082
HLA-DMA	0.112587	0.228501
PSMC2	0.116878	0.01112
STAT6	0.124997	0.065413
LTBR	0.126939	0.137875
TMEM173	0.128486	0.09228
MAPK14	0.142287	0.027658
CASP8	0.162851	0.137875
CD81	0.163507	0.000997
FN1	0.172239	0.014402
LGALS3	0.17435	0.004241
PSMB5	0.17895	0.006432
BLNK	0.184678	0.209804
CD164	0.191912	0.005397
CFH	0.192192	0.217248
FAS	0.19272	0.252684
GPI	0.228307	0.001588
NOTCH1	0.231245	0.124873
LY96	0.239351	0.156058
AHR	0.273615	0.118297
C14orf166	0.278644	0.000603
ATG10	0.28504	0.037032
TGFBI	0.293148	0.001335
SKI	0.354862	0.002069
C1QBP	0.403365	0.001004
NFATC1	0.406058	0.016653
MME	0.420634	0.070852
ITGA6	0.473632	0.001004
STAT5B	0.497969	0.001068
APP	0.498337	0.000419
UBE2L3	0.522573	0.001846
PYCARD	0.534065	0.007023
SLC2A1	0.569176	0.013657
ABL1	0.585684	0.003558
PTPN6	0.59497	0.002536
CD97	0.597479	0.021273
C1S	0.599104	0.011585
IFI16	0.609296	0.020983
ITGAE	0.624618	0.004862
C1R	0.647823	0.001135
FCGRT	0.650353	0.00069
BST1	0.655558	0.016562
ADA	0.679634	0.004212
ARG2	0.703222	0.018838
CASP2	0.705717	0.001928
SERPING1	0.719461	0.003012
RARRES3	0.729334	0.001487
CRADD	0.743952	0.000695
TGFBR2	0.787634	0.00137
TGFBR1	0.80955	0.002433
FADD	0.882337	0.012657
SMAD5	0.88401	0.001335
ARHGDIB	0.893866	0.024398
CD3EAP	0.989602	0.001058
TP53	1.08218	5.4e-05
ITGB2	1.13491	0.015169
TNFRSF10C	1.16029	0.025675
TLR3	1.1787	0.053383
IL7R	1.19396	0.049412
CUL9	1.21929	0.00069
BCL6	1.23283	0.001004
TNFSF4	1.27584	0.014575
TNFSF12	1.51713	0.001004
NFATC3	1.54563	0.001588
PTGER4	1.61692	0.005293
DUSP4	1.69562	0.009146
HFE	1.69744	0.000529
MAF	1.69834	0.005059
TCF4	1.85716	0.002708
RUNX1	1.93921	0.001004
IL2RB	2.44103	0.000607
TRAF5	2.55416	0.000603

## Sheet: RGRNversusVehicle
Probe Name	Log2 fold change	q-values
IL2RB	2.42289	0.000467
BLNK	1.87062	0.000936
TLR1	1.83759	0.013393
IL7R	1.67626	0.027363
MAF	1.5858	0.001204
C1S	1.47858	0.000621
TLR3	1.45044	0.000351
IKZF2	1.44268	0.000621
DEFB103B	1.41948	0.015919
TNFSF10	1.35285	0.001316
C1R	1.29543	0.000351
IL6R	1.2281	0.000955
ICAM1	1.21138	0.001372
CUL9	1.14719	0.001195
IL15	1.14366	0.005828
HFE	1.10022	0.001065
TNFSF12	0.98195	0.0023
STAT2	0.94616	0.000351
ITGB2	0.946054	0.03406
ATG12	0.930835	0.009866
IFIT2	0.856295	0.018357
TCF4	0.843914	0.001204
TGFBR1	0.783911	0.001754
TNFRSF10C	0.738688	0.003626
FCGRT	0.7165	0.000351
DPP4	0.703429	0.006573
SERPING1	0.683005	0.003626
MR1	0.682046	0.006573
TNFRSF14	0.67436	0.000955
CTSS	0.611165	0.005536
HLA-DQB1	0.590096	0.102976
SLC2A1	0.584286	0.004061
TLR2	0.581805	0.113747
TBK1	0.58134	0.000467
NOTCH1	0.57777	0.003103
BST1	0.576357	0.010549
PTPN6	0.563001	0.000467
APP	0.524595	0.000621
SMAD5	0.516657	0.000621
RUNX1	0.503129	0.050163
RARRES3	0.495252	0.000351
GBP1	0.476578	0.006458
NFATC3	0.441942	0.002776
BST2	0.439772	0.024847
SMAD3	0.406889	0.013825
BCL6	0.405703	0.004061
CD40	0.403819	0.001011
STAT4	0.368044	0.019019
IKBKG	0.352482	0.009694
SLAMF7	0.337233	0.184995
PDGFB	0.333053	0.116631
TNFRSF11A	0.314772	0.042385
LAMP3	0.309754	0.003362
UBE2L3	0.309056	0.001316
IL18	0.304631	0.01823
STAT5A	0.300988	0.20744
JAK1	0.276808	0.003362
IL32	0.252602	0.005001
SRC	0.246915	0.016611
PYCARD	0.232313	0.028693
TGFBI	0.231342	0.020482
CASP1	0.227573	0.01823
IGF2R	0.225818	0.060381
FN1	0.22109	0.012219
CD164	0.215039	0.002898
STAT5B	0.212357	0.017927
ARHGDIB	0.210365	0.189992
STAT6	0.180995	0.010152
CDKN1A	0.177945	0.100879
CCL5	0.171004	0.230765
CD46	0.170615	0.001391
IL6ST	0.167957	0.097496
HLA-DMA	0.167218	0.215067
MAP4K2	0.152818	0.098797
IFNAR1	0.147989	0.072813
PTPN2	0.14254	0.137591
TAPBP	0.137169	0.016456
CFB	0.113492	0.221544
CD81	0.110989	0.005817
CD9	0.103132	0.091816
IFIH1	0.0969208	0.219125
LGALS3	0.0899483	0.060381
IFNGR1	0.0838512	0.225024
MME	0.08368	0.029981
SKI	0.0761022	0.123618
HLA-DOB	0.075314	0.249116
MAPKAPK2	0.0702951	0.05186
PTK2	0.0556478	0.163879
NOD2	0.0528405	0.348931
PML	0.0449238	0.260859
PSMB10	0.0309939	0.379402
MAPK14	0.0300984	0.260859
CRADD	0.0293236	0.369014
PSMC2	0.0243707	0.20744
ICOSLG	0.013	0.407162
PTGER4	0.0121413	0.416609
TRAF6	0.0120142	0.385333
NFKB2	0.0100407	0.386991
MAP4K4	0.00220599	0.420292
C14orf166	-0.000961329	0.416609
MIF	-0.00481022	0.407056
TP53	-0.00802006	0.396273
ADA	-0.0170124	0.396273
TOLLIP	-0.0288394	0.232077
CASP2	-0.0365447	0.334782
TYK2	-0.0366502	0.228
PSMB7	-0.0428578	0.187529
CD99	-0.0459059	0.035046
EBI3	-0.049443	0.305867
ITGB1	-0.0504981	0.080029
B2M	-0.0537496	0.067509
PSMB5	-0.0540647	0.156924
NFATC1	-0.054913	0.343185
STAT3	-0.0695005	0.031357
ATG7	-0.0710252	0.1083
HLA-A	-0.0788228	0.018749
HLA-C	-0.0846832	0.150148
CX3CL1	-0.0848904	0.335072
PTGS2	-0.0883843	0.335406
C3	-0.100504	0.142337
NFKB1	-0.105961	0.220078
PSMD7	-0.109713	0.067509
IL13RA1	-0.111198	0.059584
GPI	-0.118054	0.103503
ITGA4	-0.11887	0.214266
IRAK4	-0.12065	0.050849
BAX	-0.134918	0.007867
ABL1	-0.135598	0.052279
LY96	-0.136333	0.217971
NOTCH2	-0.137677	0.097496
RAF1	-0.160805	0.07261
CD24	-0.163591	0.113923
HRAS	-0.167332	0.029497
CD58	-0.173913	0.007552
SIGIRR	-0.17956	0.087606
MAPK1	-0.192466	0.021208
ARG2	-0.193976	0.204922
ATG10	-0.210039	0.035046
ITGA6	-0.211434	0.028019
LITAF	-0.214511	0.000698
HLA-B	-0.240333	0.00363
BID	-0.245003	0.23441
ATG5	-0.257345	0.005536
TRAF2	-0.266752	0.035122
LTA	-0.271995	0.317018
JAK2	-0.272658	0.00646
PSMB8	-0.272692	0.005858
CFH	-0.274069	0.097496
MX1	-0.296545	0.065972
ILF3	-0.302183	0.005347
PSMB9	-0.31112	0.009164
PRKCD	-0.316604	0.000698
TAP2	-0.330104	0.002383
RELA	-0.333822	0.009789
ITGAE	-0.339249	0.018058
IRF7	-0.346326	0.091741
IRF3	-0.35025	0.02513
PDGFRB	-0.357763	0.097496
TMEM173	-0.360212	0.028259
TRAF4	-0.366265	0.029981
PDCD2	-0.379547	0.006301
CASP3	-0.381416	0.016203
IFI16	-0.382352	0.000621
IRAK1	-0.386071	0.001359
IKBKAP	-0.386534	0.005858
CD44	-0.402606	0.002531
BCL2L11	-0.425608	0.067009
IFITM1	-0.428937	0.006573
IRF5	-0.437891	0.113747
CHUK	-0.439834	0.003021
IL1R1	-0.441514	0.004276
BCAP31	-0.441926	0.000936
IL1R2	-0.447246	0.060381
STAT1	-0.447757	0.00334
MBP	-0.456737	0.005696
CTNNB1	-0.45731	0.00334
MYD88	-0.462331	0.005754
TAP1	-0.467963	0.001466
IKBKE	-0.492616	0.037938
MALT1	-0.496926	0.001541
CEACAM6	-0.50028	0.052393
FYN	-0.50827	0.004959
CD97	-0.537961	0.007913
TRAF3	-0.540058	0.005347
RELB	-0.565345	0.036978
IL1RL1	-0.575703	0.20744
C1QBP	-0.589793	8.4e-05
IL20	-0.597337	0.00278
CD70	-0.600528	0.125869
IKBKB	-0.604485	0.00363
IFI35	-0.63051	0.004697
NOD1	-0.649501	0.006573
LTBR	-0.667947	0.000397
TRAF5	-0.66806	0.013024
IFNAR2	-0.672	0.003362
LIF	-0.674772	0.097496
FADD	-0.688826	0.025807
IL18R1	-0.695028	0.024411
NT5E	-0.713196	0.000434
CASP8	-0.722956	0.000418
IRF1	-0.730879	0.00334
CD59	-0.745698	0.001065
TNFSF4	-0.783836	0.036383
ATG16L1	-0.799647	0.001007
NFKBIZ	-0.838212	0.00363
TICAM1	-0.913199	0.00114
MAPK11	-0.94171	0.003626
TGFB1	-0.947417	0.000627
TRAF1	-0.966943	0.125321
CTSC	-0.967046	0.000621
CCL4	-0.96748	0.091816
BCL10	-0.979758	0.000351
NFIL3	-0.994915	0.003362
TGFBR2	-1.0081	0.000621
IL1RAP	-1.01394	0.000698
MCL1	-1.01868	0.000351
SYK	-1.03867	0.00334
CD82	-1.06723	0.000351
TNFAIP6	-1.11331	0.144747
LTB4R	-1.12615	0.001135
ITGA5	-1.14167	0.000467
LTB4R2	-1.17564	0.000351
FAS	-1.18538	0.00334
POU2F2	-1.19317	0.005696
ETS1	-1.19666	0.003348
NFKBIA	-1.22508	0.000516
CD276	-1.26381	0.00111
CD1D	-1.26913	0.004959
IL1RN	-1.28516	0.002504
CCRL1	-1.28535	0.00265
IL2RG	-1.29399	0.068566
CD83	-1.31139	0.006913
THY1	-1.34247	0.100879
CXCL2	-1.46523	0.001207
AHR	-1.4777	0.004731
TFRC	-1.54565	0.00679
ICAM3	-1.56446	0.000621
PTAFR	-1.56657	0.001665
CEBPB	-1.58182	0.005754
S100A9	-1.61732	0.048517
TNFAIP3	-1.67796	0.000698
MUC1	-1.76466	0.018749
PRDM1	-1.81457	0.000351
CD274	-1.85626	0.008288
CCND3	-1.91692	8.4e-05
CEACAM1	-1.93014	0.007425
CISH	-1.99944	0.000938
FKBP5	-2.01011	0.003362
EGR1	-2.07372	0.006251
CXCL10	-2.09219	0.074626
CSF2	-2.17055	0.003103
CXCL11	-2.18491	0.063943
TNF	-2.32691	0.009709
IL4R	-2.47191	0.000351
BCL3	-2.50942	0.000807
S100A8	-2.51651	0.038221
CD3EAP	-2.65585	0.00363
FKBP5	-2.74778	0.000351
DUSP4	-2.91085	0.000418
TNFSF15	-3.01619	0.006594
PDCD1LG2	-3.02932	0.000351
PLAU	-3.13527	0.002187
IL1B	-3.24339	0.002369
CXCL1	-3.25029	0.003362
IRAK2	-3.25181	0.00148
IL8	-3.67947	0.001955
XBP1	-3.68233	0.004762
IL1A	-3.93473	0.000351
PLAUR	-4.14642	0.002754
CCL20	-4.15447	0.017927
SOCS1	-4.16692	0.009027
