# Supplementary material for: Heat shock protein 90 inhibitor RGRN-305 potently attenuates skin inflammation
Source: Front Immunol. 2023 Feb 7;14:1128897. doi: 10.3389/fimmu.2023.1128897 (PMC9941631; doi:10.3389/fimmu.2023.1128897)
Supplement: Supplementary file 6 [file Table_2.xlsx]

## Sheet: TPAversusVehicle
ENSEMBL	symbol	baseMean	log2FoldChange	lfcSE	stat	pvalue	padj
ENSMUSG00000104801	#N/A	354.577	9.65051	0.753669	12.8047	1.5431e-37	3.10527e-36
ENSMUSG00000091956	C2cd4b	115.441	9.29522	1.126	8.2551	1.51772e-16	1.10244e-15
ENSMUSG00000025746	Il6	647.064	8.93008	0.557112	16.0292	7.98542e-58	3.47643e-56
ENSMUSG00000038067	Csf3	52.0757	8.92742	1.03479	8.62731	6.28102e-18	4.92e-17
ENSMUSG00000006403	Adamts4	1312.89	8.48764	0.374573	22.6595	1.12387e-113	3.33146e-111
ENSMUSG00000042265	Trem1	138.054	8.26248	0.745706	11.0801	1.56744e-28	2.11953e-27
ENSMUSG00000022126	Acod1	113.605	7.97154	0.801072	9.95109	2.49433e-23	2.62906e-22
ENSMUSG00000000182	Fgf23	29.6599	7.9215	1.15266	6.87236	6.31488e-12	3.41742e-11
ENSMUSG00000092120	Vmn2r90	15.9383	7.8243	1.0656	7.3426	2.0949e-13	1.24899e-12
ENSMUSG00000016524	Il19	104.501	7.60846	0.841571	9.04078	1.55555e-19	1.32768e-18
ENSMUSG00000058427	Cxcl2	860.179	7.49878	0.396777	18.8992	1.15691e-79	1.10987e-77
ENSMUSG00000029379	Cxcl3	43.0634	7.32332	0.862543	8.49038	2.05964e-17	1.57045e-16
ENSMUSG00000102187	#N/A	85.3459	7.29931	0.67438	10.8237	2.65703e-27	3.40777e-26
ENSMUSG00000041754	Trem3	10.6998	7.29548	1.04982	6.94927	3.67192e-12	2.01543e-11
ENSMUSG00000027398	Il1b	1379.74	7.2831	0.489164	14.8889	3.89214e-50	1.27714e-48
ENSMUSG00000045551	Fpr1	16.45	7.25042	1.04917	6.91061	4.82558e-12	2.62654e-11
ENSMUSG00000030669	Calca	65.2926	7.19879	0.677365	10.6276	2.21658e-26	2.72497e-25
ENSMUSG00000026166	Ccl20	2947.98	7.18696	0.467467	15.3743	2.43605e-53	8.96344e-52
ENSMUSG00000022651	Retnlg	95.5064	7.0484	0.674454	10.4505	1.45732e-25	1.70876e-24
ENSMUSG00000035020	Epgn	860.522	6.99862	0.392364	17.8371	3.64263e-71	2.54906e-69
ENSMUSG00000079594	Cstdc6	32.4847	6.91423	0.978108	7.06899	1.56071e-12	8.78859e-12
ENSMUSG00000003665	Has1	843.906	6.90948	0.469773	14.7081	5.71747e-49	1.81514e-47
ENSMUSG00000027925	Sprr2j-ps	44.1597	6.80574	0.77087	8.82865	1.05947e-18	8.63754e-18
ENSMUSG00000005800	Mmp8	87.9803	6.77078	0.681027	9.94201	2.73258e-23	2.87215e-22
ENSMUSG00000029380	Cxcl1	2448.67	6.75148	0.435285	15.5105	2.94708e-54	1.12355e-52
ENSMUSG00000026420	Il24	56.4075	6.73186	1.02824	6.547	5.87033e-11	2.93984e-10
ENSMUSG00000054069	#N/A	7.16071	6.68981	1.06459	6.28395	3.30083e-10	1.57245e-09
ENSMUSG00000026535	Ifi202b	6076.84	6.66125	0.317815	20.9595	1.5369e-97	2.56623e-95
ENSMUSG00000096719	Mrgpra2b	6.47812	6.63184	1.07544	6.16663	6.97618e-10	3.24366e-09
ENSMUSG00000029378	Areg	421.584	6.61313	0.42124	15.6992	1.53159e-55	6.14078e-54
ENSMUSG00000027832	Ptx3	1383.98	6.56592	0.366989	17.8913	1.37798e-71	9.85202e-70
ENSMUSG00000026581	Sell	143.713	6.53231	0.51665	12.6436	1.21394e-36	2.33768e-35
ENSMUSG00000045349	Sh2d5	870.598	6.47436	0.377709	17.1411	7.32333e-66	4.26499e-64
ENSMUSG00000041620	Mmp1b	53.6721	6.47323	0.650935	9.94451	2.66481e-23	2.80427e-22
ENSMUSG00000029019	Nppb	146.71	6.44183	0.53188	12.1114	9.18728e-34	1.56474e-32
ENSMUSG00000022902	Stfa2	98.2262	6.43584	0.723319	8.89764	5.70456e-19	4.72076e-18
ENSMUSG00000030142	Clec4e	122.763	6.42466	0.506639	12.6809	7.54326e-37	1.46868e-35
ENSMUSG00000022303	Dcstamp	51.5546	6.37458	0.617795	10.3183	5.82653e-25	6.65723e-24
ENSMUSG00000114212	Gm47985	31.4385	6.36671	0.752416	8.46168	2.63553e-17	1.99743e-16
ENSMUSG00000103440	#N/A	14.5652	6.32218	1.04625	6.04269	1.51569e-09	6.84005e-09
ENSMUSG00000018930	Ccl4	82.0804	6.2963	0.594653	10.5882	3.38061e-26	4.10812e-25
ENSMUSG00000046203	Sprr2g	483.419	6.2768	0.418414	15.0014	7.18899e-51	2.44407e-49
ENSMUSG00000016529	Il10	80.4492	6.27144	0.498329	12.585	2.55496e-36	4.83883e-35
ENSMUSG00000050370	Ch25h	355.655	6.25588	0.438497	14.2667	3.53083e-46	1.00703e-44
ENSMUSG00000024912	Fosl1	4291.43	6.23288	0.380264	16.3909	2.21987e-60	1.06481e-58
ENSMUSG00000054855	Rnd1	789.262	6.21824	0.300211	20.7129	2.65217e-95	3.97554e-93
ENSMUSG00000109145	Gm20744	8.87382	6.19093	1.07518	5.75804	8.50962e-09	3.64864e-08
ENSMUSG00000021803	Cdhr1	43.155	6.19011	0.763223	8.11049	5.04145e-16	3.54204e-15
ENSMUSG00000052270	Fpr2	20.1796	6.1867	0.886886	6.97576	3.04224e-12	1.67593e-11
ENSMUSG00000015437	Gzmb	149.018	6.16733	0.489603	12.5966	2.20483e-36	4.19379e-35
ENSMUSG00000071341	Egr4	75.5448	6.09848	0.524305	11.6315	2.8489e-31	4.37228e-30
ENSMUSG00000084257	Gm11597	479.843	6.07183	0.435223	13.9511	3.09863e-44	8.1748e-43
ENSMUSG00000046259	Sprr2h	1330.13	6.06998	0.340053	17.8501	2.88654e-71	2.03617e-69
ENSMUSG00000111167	#N/A	12.0846	6.05474	1.04225	5.80929	6.27379e-09	2.71514e-08
ENSMUSG00000103588	#N/A	98.0217	6.02138	0.813223	7.40434	1.31804e-13	7.94802e-13
ENSMUSG00000031910	Has3	474.665	5.98845	0.374138	16.006	1.16003e-57	5.02528e-56
ENSMUSG00000024486	Hbegf	5112.76	5.9542	0.282142	21.1036	7.37555e-99	1.26352e-96
ENSMUSG00000055030	Sprr2e	245.018	5.93803	0.381464	15.5664	1.23084e-54	4.76129e-53
ENSMUSG00000085295	#N/A	6.75053	5.86619	1.07356	5.46424	4.64894e-08	1.87909e-07
ENSMUSG00000065471	Mir222	4.44375	5.84418	1.10989	5.26554	1.39776e-07	5.4317e-07
ENSMUSG00000065590	Mir212	6.73566	5.83118	1.12304	5.19232	2.0769e-07	7.95365e-07
ENSMUSG00000050578	Mmp13	114.689	5.80065	0.557136	10.4115	2.1962e-25	2.55694e-24
ENSMUSG00000053175	Bcl3	2188.14	5.78111	0.324086	17.8382	3.57218e-71	2.50642e-69
ENSMUSG00000047798	Cd300lf	90.2213	5.76738	0.404643	14.253	4.2936e-46	1.21931e-44
ENSMUSG00000098489	Mir7678	38.9	5.76457	0.58992	9.77178	1.48812e-22	1.4996e-21
ENSMUSG00000085609	#N/A	63.9656	5.72652	0.458052	12.5019	7.28913e-36	1.35806e-34
ENSMUSG00000110808	#N/A	15.3388	5.71722	0.85905	6.65528	2.8277e-11	1.4525e-10
ENSMUSG00000078763	Slfn1	62.8893	5.67324	0.529354	10.7173	8.44365e-27	1.06127e-25
ENSMUSG00000065537	Mir132	5.58933	5.65388	1.08559	5.20812	1.90765e-07	7.32465e-07
ENSMUSG00000035385	Ccl2	1790.43	5.65279	0.378631	14.9296	2.11672e-50	7.05093e-49
ENSMUSG00000112261	#N/A	17.951	5.64679	0.748245	7.54671	4.46385e-14	2.75862e-13
ENSMUSG00000032068	Plet1	8305.11	5.6465	0.232093	24.3286	9.75926e-131	6.95861e-128
ENSMUSG00000032691	Nlrp3	377.5	5.64339	0.273472	20.636	1.30302e-94	1.89924e-92
ENSMUSG00000056054	S100a8	331.68	5.62455	0.491242	11.4496	2.36116e-30	3.45683e-29
ENSMUSG00000042157	Sprr2i	134.11	5.6232	0.475021	11.8378	2.48966e-32	3.96632e-31
ENSMUSG00000040026	Saa3	34.0646	5.57981	0.652166	8.55582	1.17032e-17	9.04379e-17
ENSMUSG00000028859	Csf3r	532.299	5.57144	0.314619	17.7085	3.60339e-70	2.45012e-68
ENSMUSG00000038745	Nlrp6	6.21564	5.5258	1.087	5.08353	3.70493e-07	1.38998e-06
ENSMUSG00000059657	Stfa2l1	8.64679	5.51836	1.03575	5.32786	9.93753e-08	3.90893e-07
ENSMUSG00000040809	Chil3	49.8706	5.4917	0.686012	8.00524	1.1923e-15	8.21286e-15
ENSMUSG00000056071	S100a9	570.413	5.48963	0.426749	12.8638	7.19064e-38	1.46263e-36
ENSMUSG00000054905	Stfa3	209.603	5.48375	0.387496	14.1518	1.82133e-45	5.01569e-44
ENSMUSG00000058755	Osm	124.044	5.47861	0.453927	12.0694	1.53309e-33	2.58771e-32
ENSMUSG00000087113	Gm11714	3.1977	5.4704	1.10838	4.93547	7.99568e-07	2.90674e-06
ENSMUSG00000057465	Saa2	3.12894	5.46393	1.13145	4.82916	1.3711e-06	4.87826e-06
ENSMUSG00000067614	Krt86	11.6286	5.45717	1.60114	3.40831	0.000653666	0.00172588
ENSMUSG00000093573	#N/A	2.81743	5.42155	1.11639	4.8563	1.196e-06	4.2801e-06
ENSMUSG00000025929	Il17a	2.70691	5.38563	1.14424	4.70675	2.51695e-06	8.74402e-06
ENSMUSG00000078616	Trim30c	37.1344	5.37341	0.51358	10.4627	1.28192e-25	1.5098e-24
ENSMUSG00000017002	Slpi	1703.83	5.36916	0.264495	20.2997	1.29389e-91	1.7416e-89
ENSMUSG00000022582	Ly6g	2.75941	5.34418	1.22387	4.36661	1.26189e-05	4.0803e-05
ENSMUSG00000019890	Nts	69.8884	5.32682	0.489589	10.8802	1.4326e-27	1.86274e-26
ENSMUSG00000048699	Krt90	67.5037	5.3207	0.401323	13.2579	4.0617e-40	9.09642e-39
ENSMUSG00000053475	Tnfaip6	2523.49	5.27704	0.294903	17.8942	1.30953e-71	9.43936e-70
ENSMUSG00000092216	Gm19345	4.97522	5.27007	1.11712	4.71754	2.38714e-06	8.30837e-06
ENSMUSG00000087684	#N/A	41.3404	5.26916	0.464468	11.3445	7.89708e-30	1.12678e-28
ENSMUSG00000073386	9830107B12Rik	2.54468	5.2662	1.17685	4.47484	7.64698e-06	2.53446e-05
ENSMUSG00000035373	Ccl7	1739.19	5.25909	0.384297	13.685	1.24836e-42	3.09823e-41
ENSMUSG00000048480	Cxcr1	2.89046	5.25246	1.11414	4.71435	2.42487e-06	8.43304e-06
ENSMUSG00000071068	Treml2	11.0417	5.23858	0.885422	5.91648	3.28909e-09	1.45251e-08
ENSMUSG00000022026	Olfm4	2.65348	5.23457	1.1579	4.52076	6.16184e-06	2.06192e-05
ENSMUSG00000022602	Arc	2780.41	5.2318	0.336635	15.5414	1.81873e-54	6.99441e-53
ENSMUSG00000092500	#N/A	2.71242	5.21426	1.1231	4.64274	3.43814e-06	1.17952e-05
ENSMUSG00000028777	Gnat3	2.43743	5.18631	1.14672	4.52272	6.10495e-06	2.04392e-05
ENSMUSG00000022603	Mroh4	4.96112	5.17537	1.0715	4.83002	1.36521e-06	4.85927e-06
ENSMUSG00000111116	#N/A	17.2765	5.17274	0.705527	7.33175	2.2717e-13	1.35013e-12
ENSMUSG00000105762	#N/A	2.31871	5.17156	1.16879	4.4247	9.65768e-06	3.16508e-05
ENSMUSG00000086320	#N/A	446.18	5.16822	0.31151	16.5908	8.11658e-62	4.10214e-60
ENSMUSG00000094733	Csta3	12.9838	5.12775	0.809324	6.33584	2.36046e-10	1.13493e-09
ENSMUSG00000082676	#N/A	49.2576	5.12008	0.424408	12.064	1.63567e-33	2.75031e-32
ENSMUSG00000018914	Il3	2.2983	5.11751	1.20037	4.26327	2.01459e-05	6.3682e-05
ENSMUSG00000110765	#N/A	2.54936	5.11352	1.14474	4.46697	7.93342e-06	2.62411e-05
ENSMUSG00000107029	#N/A	4.14969	5.07552	1.11009	4.57219	4.82647e-06	1.6333e-05
ENSMUSG00000026582	Sele	685.549	5.0752	0.302125	16.7984	2.50906e-63	1.33996e-61
ENSMUSG00000101173	#N/A	2.3901	5.05433	1.19188	4.24065	2.22877e-05	7.00993e-05
ENSMUSG00000103620	#N/A	2.37535	5.02177	1.18353	4.24305	2.20498e-05	6.93925e-05
ENSMUSG00000028341	Nr4a3	2250.48	5.01954	0.254368	19.7334	1.11529e-86	1.30771e-84
ENSMUSG00000043472	Lce3d	219.642	5.01404	0.385275	13.0142	1.01615e-38	2.15499e-37
ENSMUSG00000053797	Krt16	9118.48	5.00156	0.285295	17.5312	8.27929e-69	5.36669e-67
ENSMUSG00000078780	Gm5150	11.7336	4.99591	0.791681	6.3105	2.78132e-10	1.32905e-09
ENSMUSG00000079625	Tm4sf19	57.627	4.98078	0.406067	12.2659	1.38086e-34	2.45319e-33
ENSMUSG00000046215	Rprml	2.49741	4.97406	1.13522	4.38159	1.17818e-05	3.8251e-05
ENSMUSG00000046733	Gprc5a	129.053	4.96702	0.261011	19.0299	9.64736e-81	9.46158e-79
ENSMUSG00000085403	#N/A	2.18765	4.95766	1.19677	4.14252	3.43503e-05	0.000105918
ENSMUSG00000026580	Selp	698.876	4.95253	0.287581	17.2213	1.83755e-66	1.09679e-64
ENSMUSG00000048455	Sprr1b	1850.57	4.91745	0.331698	14.8251	1.00852e-49	3.25666e-48
ENSMUSG00000112211	#N/A	3.67763	4.9049	1.14708	4.27597	1.90304e-05	6.03437e-05
ENSMUSG00000053846	Lipg	1215.37	4.90454	0.233473	21.0069	5.67307e-98	9.53292e-96
ENSMUSG00000020383	Il13	27.5101	4.89618	0.537873	9.10286	8.79802e-20	7.62014e-19
ENSMUSG00000026700	Tnfsf4	3.55693	4.87898	1.11876	4.36105	1.29443e-05	4.18141e-05
ENSMUSG00000066363	Serpina3f	93.9161	4.86595	0.340984	14.2703	3.35113e-46	9.56814e-45
ENSMUSG00000027048	Abcb11	6.1043	4.86179	1.14327	4.25252	2.11376e-05	6.67207e-05
ENSMUSG00000080610	Snord110	2.61468	4.83321	1.13787	4.2476	2.16075e-05	6.81305e-05
ENSMUSG00000055994	Nod2	1209.93	4.82645	0.222143	21.7268	1.14623e-104	2.43869e-102
ENSMUSG00000042212	Sprr2d	504.861	4.81317	0.328329	14.6596	1.16948e-48	3.67302e-47
ENSMUSG00000045027	Prss22	1068.11	4.80783	0.225631	21.3084	9.48326e-101	1.74956e-98
ENSMUSG00000118905	#N/A	2.23927	4.80775	1.22675	3.91909	8.88838e-05	0.000261448
ENSMUSG00000103313	#N/A	40.4533	4.79955	0.408594	11.7465	7.35986e-32	1.14756e-30
ENSMUSG00000050635	Sprr2f	97.5889	4.79045	0.530752	9.02578	1.78428e-19	1.51848e-18
ENSMUSG00000052749	Trim30b	67.3887	4.77429	0.453243	10.5336	6.0465e-26	7.24756e-25
ENSMUSG00000050896	Rtn4rl2	36.4988	4.76604	0.491103	9.70477	2.87731e-22	2.86234e-21
ENSMUSG00000115390	#N/A	10.91	4.7488	0.78433	6.0546	1.40771e-09	6.37455e-09
ENSMUSG00000081022	#N/A	7.69359	4.74657	0.872545	5.43991	5.33068e-08	2.14381e-07
ENSMUSG00000085183	Wincr1	2.18555	4.74144	1.16811	4.05908	4.92657e-05	0.000149188
ENSMUSG00000001131	Timp1	723.236	4.72245	0.250339	18.8642	2.24503e-79	2.14596e-77
ENSMUSG00000071561	Cstdc5	109.337	4.70373	0.602233	7.81049	5.69656e-15	3.75529e-14
ENSMUSG00000037411	Serpine1	2318.56	4.67911	0.303868	15.3985	1.6751e-53	6.18942e-52
ENSMUSG00000050359	Sprr1a	7183.48	4.67583	0.213592	21.8914	3.13588e-106	7.52098e-104
ENSMUSG00000086961	#N/A	13.3626	4.66834	0.712447	6.55254	5.65648e-11	2.83814e-10
ENSMUSG00000052212	Cd177	11.9474	4.64552	0.768615	6.04401	1.50329e-09	6.78876e-09
ENSMUSG00000000159	Igsf5	3.13469	4.64456	1.08506	4.28045	1.86513e-05	5.92056e-05
ENSMUSG00000107750	#N/A	9.92551	4.62817	0.782923	5.9114	3.39219e-09	1.49678e-08
ENSMUSG00000032484	Ngp	1.63298	4.62664	1.31845	3.50916	0.000449528	0.00121064
ENSMUSG00000110916	2310003N18Rik	2.97035	4.61967	1.12926	4.09089	4.29717e-05	0.000130819
ENSMUSG00000081398	#N/A	1.69046	4.6132	1.20041	3.843	0.000121539	0.000350546
ENSMUSG00000019850	Tnfaip3	4607.73	4.59532	0.223666	20.5454	8.46056e-94	1.20004e-91
ENSMUSG00000022367	Has2	932.535	4.5858	0.293365	15.6318	4.4241e-55	1.74204e-53
ENSMUSG00000064427	Gm22748	37.1432	4.56166	0.464336	9.82407	8.86931e-23	9.05534e-22
ENSMUSG00000046352	Gjb2	3880.56	4.52634	0.245029	18.4727	3.4282e-76	2.9175e-74
ENSMUSG00000030144	Clec4d	134.105	4.52342	0.290979	15.5455	1.7067e-54	6.57317e-53
ENSMUSG00000030162	Olr1	53.8229	4.52208	0.372681	12.1339	6.98442e-34	1.19651e-32
ENSMUSG00000057674	Gm11938	6.491	4.51698	1.27343	3.54709	0.000389514	0.00105851
ENSMUSG00000091412	#N/A	1.74691	4.50671	1.18783	3.79407	0.000148195	0.00042308
ENSMUSG00000043740	B430306N03Rik	16.9581	4.49108	0.606428	7.40579	1.30372e-13	7.86528e-13
ENSMUSG00000061762	Tac1	16.5329	4.46225	0.594035	7.51176	5.83365e-14	3.58415e-13
ENSMUSG00000104135	#N/A	1.51557	4.43441	1.21106	3.66158	0.00025066	0.00069661
ENSMUSG00000113136	Gm19951	51.0339	4.4149	0.35563	12.4143	2.18617e-35	4.00803e-34
ENSMUSG00000073598	1700066B19Rik	5.0344	4.41373	1.0721	4.11689	3.84025e-05	0.000117601
ENSMUSG00000067613	Krt83	10.866	4.40529	1.51905	2.90003	0.00373132	0.00882947
ENSMUSG00000005892	Trh	2.80375	4.40354	1.14167	3.85711	0.000114737	0.000332052
ENSMUSG00000046223	Plaur	1181.53	4.39875	0.16272	27.0326	6.12021e-161	3.22927e-157
ENSMUSG00000096001	2610528A11Rik	78.3659	4.38997	0.608288	7.21694	5.31719e-13	3.09051e-12
ENSMUSG00000020205	Phlda1	4023.54	4.38504	0.225631	19.4345	3.9396e-84	4.25961e-82
ENSMUSG00000015316	Slamf1	17.9262	4.3784	0.52188	8.38965	4.87572e-17	3.64917e-16
ENSMUSG00000115946	#N/A	11.8903	4.37429	0.710701	6.1549	7.5126e-10	3.48208e-09
ENSMUSG00000025804	Ccr1	153.455	4.37097	0.239168	18.2758	1.29066e-74	1.03182e-72
ENSMUSG00000000982	Ccl3	115.522	4.35736	0.279246	15.604	6.8366e-55	2.67205e-53
ENSMUSG00000009292	Trpm2	73.2883	4.34983	0.338682	12.8434	9.36579e-38	1.89776e-36
ENSMUSG00000098987	#N/A	1.72303	4.34952	1.14229	3.80771	0.000140262	0.000401125
ENSMUSG00000103596	#N/A	1.56854	4.34144	1.29176	3.36086	0.000777001	0.0020322
ENSMUSG00000111089	#N/A	1.70062	4.33696	1.20862	3.58837	0.000332758	0.000911801
ENSMUSG00000112226	#N/A	7.37058	4.33328	0.776589	5.57989	2.40676e-08	9.95068e-08
ENSMUSG00000026475	Rgs16	476.428	4.33222	0.27231	15.9091	5.47568e-57	2.30766e-55
ENSMUSG00000035355	Kcnh4	3.50714	4.32935	1.16511	3.71584	0.00020253	0.000568964
ENSMUSG00000086813	#N/A	2.46055	4.32548	1.22798	3.52244	0.000427592	0.00115522
ENSMUSG00000098434	#N/A	4.28182	4.32189	1.07063	4.03677	5.41914e-05	0.000163448
ENSMUSG00000085574	#N/A	1.51847	4.31465	1.32518	3.2559	0.00113035	0.002886
ENSMUSG00000059994	Fcrl1	2.71404	4.30024	1.12845	3.81074	0.000138554	0.000396542
ENSMUSG00000032487	Ptgs2	1025.85	4.28628	0.450661	9.51109	1.88669e-21	1.78788e-20
ENSMUSG00000110335	#N/A	1.27312	4.28314	1.25843	3.40355	0.000665156	0.00175499
ENSMUSG00000043089	Mmp1a	6.79874	4.28244	0.932072	4.59453	4.33722e-06	1.47435e-05
ENSMUSG00000054169	Ceacam10	2.15752	4.28215	1.17427	3.64666	0.000265671	0.000736077
ENSMUSG00000097636	#N/A	31.0971	4.2759	0.426644	10.0222	1.21792e-23	1.30615e-22
ENSMUSG00000044162	Tnip3	263.461	4.27581	0.269492	15.8662	1.08679e-56	4.55106e-55
ENSMUSG00000023132	Gzma	2.59516	4.26355	1.37063	3.11064	0.00186683	0.00463275
ENSMUSG00000084853	#N/A	3.04713	4.25941	1.13917	3.73905	0.000184719	0.000521874
ENSMUSG00000078817	Nlrp12	29.5847	4.25385	0.42471	10.0159	1.29782e-23	1.38957e-22
ENSMUSG00000065422	Mir221	19.9177	4.25146	0.557888	7.62064	2.52427e-14	1.59091e-13
ENSMUSG00000066975	Cryba4	14.6105	4.24662	0.591566	7.17861	7.04257e-13	4.05848e-12
ENSMUSG00000074433	Lce3e	85.6963	4.23087	0.309933	13.6509	1.99297e-42	4.90013e-41
ENSMUSG00000090192	#N/A	3.54656	4.20727	1.07864	3.90054	9.59779e-05	0.000280719
ENSMUSG00000085412	Halr1	3.56801	4.19997	1.12668	3.72773	0.000193213	0.00054453
ENSMUSG00000053113	Socs3	7009.06	4.18457	0.232245	18.0179	1.40897e-72	1.03831e-70
ENSMUSG00000037405	Icam1	3579.63	4.18192	0.244065	17.1344	8.21858e-66	4.75488e-64
ENSMUSG00000051682	Treml4	5.43826	4.18139	0.920438	4.54283	5.55047e-06	1.86752e-05
ENSMUSG00000090588	Muc21	1.5612	4.16875	1.44747	2.88003	0.00397641	0.0093649
ENSMUSG00000101304	Plet1os	67.1406	4.16508	0.409943	10.1601	2.98656e-24	3.30639e-23
ENSMUSG00000019960	Dusp6	5477.58	4.16113	0.205181	20.2803	1.91887e-91	2.55675e-89
ENSMUSG00000079434	Neu2	543.599	4.1548	0.24819	16.7404	6.64936e-63	3.5155e-61
ENSMUSG00000026358	Rgs1	383.461	4.14298	0.297781	13.9128	5.29521e-44	1.3859e-42
ENSMUSG00000015441	Gzmf	1.18911	4.14137	1.32033	3.13663	0.00170903	0.00426241
ENSMUSG00000023087	Noct	3085.85	4.13817	0.158162	26.1641	6.81758e-151	1.79861e-147
ENSMUSG00000051490	Foxd4	1.17661	4.12942	1.30232	3.17081	0.00152015	0.00382421
ENSMUSG00000021411	Pxdc1	3561.3	4.11461	0.164703	24.9821	9.57661e-138	9.35741e-135
ENSMUSG00000103907	#N/A	1.22606	4.10455	1.2499	3.28389	0.00102386	0.00262808
ENSMUSG00000095028	Sirpb1b	21.3122	4.08976	0.530853	7.70414	1.31725e-14	8.45954e-14
ENSMUSG00000040663	Clcf1	1662.44	4.08839	0.234771	17.4144	6.41817e-68	3.96544e-66
ENSMUSG00000115406	#N/A	1.28016	4.08746	1.43411	2.85017	0.00436953	0.0102178
ENSMUSG00000097888	Gm26682	14.0376	4.08416	0.606183	6.73751	1.61129e-11	8.46286e-11
ENSMUSG00000062345	Serpinb2	28251.3	4.08412	0.18228	22.4057	3.46448e-111	9.62104e-109
ENSMUSG00002076578	#N/A	1.58844	4.08346	1.16884	3.49359	0.000476566	0.00127941
ENSMUSG00000079071	Slc28a2b	5.35339	4.08162	0.888945	4.59153	4.40012e-06	1.49458e-05
ENSMUSG00000078956	#N/A	20.4519	4.07884	0.504012	8.09275	5.83322e-16	4.08527e-15
ENSMUSG00000071562	Stfa1	29.6163	4.07823	0.467612	8.72139	2.74796e-18	2.19222e-17
ENSMUSG00000026826	Nr4a2	1317.44	4.07617	0.258632	15.7605	5.81432e-56	2.37819e-54
ENSMUSG00000086754	#N/A	26.7662	4.07288	0.412277	9.87899	5.13468e-23	5.31645e-22
ENSMUSG00000107768	Gm36582	2.44497	4.06785	1.12034	3.63092	0.000282418	0.000779449
ENSMUSG00000047048	Olfr432	1.82344	4.06401	1.21096	3.35602	0.000790726	0.00206667
ENSMUSG00000007946	Phox2a	3.89962	4.06049	1.08834	3.73089	0.000190804	0.000538259
ENSMUSG00000059991	Nptx2	25.331	4.05666	0.408577	9.92877	3.12095e-23	3.25828e-22
ENSMUSG00000048636	A730049H05Rik	9.37409	4.05405	0.66002	6.14232	8.1325e-10	3.7601e-09
ENSMUSG00000079293	Clec7a	449.467	4.05307	0.197461	20.5259	1.26429e-93	1.78366e-91
ENSMUSG00002075810	#N/A	9.42152	4.04094	0.679707	5.94512	2.76252e-09	1.22427e-08
ENSMUSG00000113999	#N/A	3.40795	4.02363	1.19502	3.367	0.000759903	0.00198965
ENSMUSG00000077457	#N/A	5.6903	4.00526	0.89672	4.46656	7.9486e-06	2.62848e-05
ENSMUSG00000073274	#N/A	17.7689	4.00472	0.507842	7.88576	3.12627e-15	2.09706e-14
ENSMUSG00000113409	Gm8288	2.32213	4.00441	1.13119	3.53998	0.000400156	0.00108499
ENSMUSG00000039079	Trhr2	1.80742	3.98965	1.15399	3.45725	0.000545709	0.00145423
ENSMUSG00000035148	Gpr33	2.1469	3.98615	1.16633	3.41769	0.000631558	0.00167069
ENSMUSG00000027333	Smox	2695.95	3.98403	0.190922	20.8674	1.06036e-96	1.70576e-94
ENSMUSG00000020702	Ccl1	7.11756	3.97815	0.841024	4.73013	2.24377e-06	7.83626e-06
ENSMUSG00000020891	Alox8	103.638	3.97015	0.699339	5.67701	1.37071e-08	5.78039e-08
ENSMUSG00000039232	Stx11	686.924	3.96825	0.217174	18.2722	1.37851e-74	1.09873e-72
ENSMUSG00000020062	Slc5a8	522.299	3.96642	0.222767	17.8053	6.43116e-71	4.44154e-69
ENSMUSG00000115759	Gm18787	5.73409	3.96448	0.821042	4.82859	1.37503e-06	4.89159e-06
ENSMUSG00000085391	#N/A	3.48731	3.96425	1.12063	3.53753	0.000403883	0.00109475
ENSMUSG00000102051	Ly6a2	4.92071	3.95222	0.997671	3.96144	7.44979e-05	0.000220956
ENSMUSG00000082718	#N/A	151.779	3.93724	0.244466	16.1055	2.33445e-58	1.03857e-56
ENSMUSG00000087617	#N/A	1.21407	3.93596	1.2493	3.15053	0.00162973	0.00407694
ENSMUSG00000115414	#N/A	1.81877	3.93321	1.18945	3.30675	0.000943844	0.00243502
ENSMUSG00000050063	Klk6	841.281	3.9324	0.310768	12.6538	1.06557e-36	2.05948e-35
ENSMUSG00000025355	Mmp19	1373.86	3.92283	0.171502	22.8734	8.54974e-116	2.68523e-113
ENSMUSG00000001473	Tubb6	1793.28	3.91443	0.196145	19.9569	1.30679e-88	1.5961e-86
ENSMUSG00000078783	Gm9733	5.75759	3.91216	0.838222	4.66722	3.05309e-06	1.05152e-05
ENSMUSG00000009356	Lpo	77.531	3.90547	0.613617	6.36467	1.95708e-10	9.45462e-10
ENSMUSG00000106609	#N/A	1.65568	3.88904	1.19673	3.24972	0.00115519	0.00294627
ENSMUSG00000021070	Bdkrb2	309.626	3.88116	0.209774	18.5016	2.00371e-76	1.71074e-74
ENSMUSG00000111731	Gm48727	7.44614	3.87434	0.72162	5.36895	7.91968e-08	3.14144e-07
ENSMUSG00000028435	Aqp3	33646	3.87145	0.186668	20.7397	1.51717e-95	2.3271e-93
ENSMUSG00000105842	#N/A	1.31874	3.86327	1.419	2.72254	0.00647831	0.0146856
ENSMUSG00000028539	Artn	45.0683	3.8608	0.397856	9.704	2.89895e-22	2.88278e-21
ENSMUSG00000090698	Apold1	582.995	3.85658	0.306622	12.5776	2.80353e-36	5.2944e-35
ENSMUSG00000102037	Bcl2a1a	15.9889	3.85324	0.530667	7.26113	3.83878e-13	2.25105e-12
ENSMUSG00000117713	Gm46637	1.95721	3.85048	1.17907	3.26568	0.00109203	0.00279383
ENSMUSG00000086146	#N/A	1.6593	3.84793	1.2465	3.08699	0.00202193	0.00499461
ENSMUSG00000087341	0610040F04Rik	2.43945	3.84302	1.16574	3.29662	0.000978549	0.00251938
ENSMUSG00000097418	Mir155hg	28.0033	3.84065	0.371749	10.3313	5.08756e-25	5.83059e-24
ENSMUSG00000105954	#N/A	1.07762	3.83228	1.42608	2.68728	0.00720371	0.0161908
ENSMUSG00000003051	Elf3	115.64	3.82366	0.359717	10.6296	2.17011e-26	2.67158e-25
ENSMUSG00000113510	Gm7239	1.72031	3.82091	1.19506	3.19725	0.00138746	0.0035075
ENSMUSG00000112711	#N/A	1.7958	3.80985	1.14642	3.32325	0.000889747	0.00230651
ENSMUSG00000025431	Crisp1	2.65528	3.8058	1.11398	3.41641	0.000634516	0.00167801
ENSMUSG00000023034	Nr4a1	7474.9	3.7914	0.434943	8.717	2.85659e-18	2.27612e-17
ENSMUSG00000095620	Csta2	1.01091	3.79121	1.40882	2.69105	0.00712284	0.0160309
ENSMUSG00000074115	Saa1	16.0522	3.78123	0.496605	7.61417	2.65388e-14	1.669e-13
ENSMUSG00000107950	#N/A	23.465	3.7807	0.435082	8.68963	3.63631e-18	2.88001e-17
ENSMUSG00000037447	Arid5a	2087.44	3.7806	0.185529	20.3774	2.6522e-92	3.58822e-90
ENSMUSG00000037771	Slc32a1	0.972399	3.77175	1.29657	2.90903	0.00362558	0.0085962
ENSMUSG00002076609	#N/A	1.25522	3.76981	1.37492	2.74185	0.00610948	0.0139237
ENSMUSG00000107559	#N/A	1.11386	3.76816	1.3938	2.70351	0.00686113	0.0154935
ENSMUSG00000018916	Csf2	6.91308	3.75719	0.849707	4.42175	9.79057e-06	3.20664e-05
ENSMUSG00000042812	Foxf1	15.5794	3.75519	0.474166	7.91957	2.38327e-15	1.60561e-14
ENSMUSG00000021886	Gpr65	102.259	3.75397	0.197166	19.0396	8.01185e-81	7.91643e-79
ENSMUSG00000105652	4930519L02Rik	1.12374	3.74394	1.33257	2.80957	0.0049608	0.0115025
ENSMUSG00000118291	#N/A	5.19392	3.74174	0.81247	4.60539	4.11697e-06	1.4031e-05
ENSMUSG00000039775	Defb3	7.00906	3.73509	0.716437	5.21342	1.85389e-07	7.12755e-07
ENSMUSG00000064437	Snord49b	2.57897	3.73433	1.1422	3.26942	0.00107768	0.00275899
ENSMUSG00000025383	Il23a	11.8041	3.73211	0.60949	6.12334	9.16325e-10	4.21967e-09
ENSMUSG00000005824	Tnfsf14	51.5299	3.7309	0.269482	13.8447	1.36876e-43	3.53678e-42
ENSMUSG00000034394	Lif	148.901	3.72348	0.219609	16.9551	1.76524e-64	9.86666e-63
ENSMUSG00000050762	Prss27	472.454	3.72144	0.291401	12.7708	2.38599e-37	4.75432e-36
ENSMUSG00000108196	#N/A	1.58629	3.71938	1.21488	3.06153	0.00220207	0.00541425
ENSMUSG00000111895	#N/A	1.67474	3.71701	1.32738	2.80026	0.00510611	0.0118052
ENSMUSG00000026822	Lcn2	308.362	3.70771	0.18602	19.9317	2.15887e-88	2.62467e-86
ENSMUSG00000090722	#N/A	15.2774	3.70334	0.521094	7.10686	1.18715e-12	6.75131e-12
ENSMUSG00000087242	#N/A	9.57511	3.69624	0.593247	6.23052	4.64879e-10	2.19125e-09
ENSMUSG00000040907	Atp1a3	54.2964	3.69551	0.324562	11.3862	4.90145e-30	7.05841e-29
ENSMUSG00000067235	H2-Q10	83.042	3.69404	0.257608	14.3398	1.23479e-46	3.58373e-45
ENSMUSG00000070980	Actl7b	2.14491	3.68844	1.15963	3.1807	0.0014692	0.00370311
ENSMUSG00000054958	Nt5c1a	10.2038	3.68808	0.600175	6.145	7.99628e-10	3.70102e-09
ENSMUSG00000021765	Fst	2866.79	3.68563	0.133946	27.5158	1.13567e-166	9.98712e-163
ENSMUSG00000089929	Bcl2a1b	29.9086	3.68226	0.378831	9.72006	2.47627e-22	2.47459e-21
ENSMUSG00000062991	Nrg1	145.856	3.67975	0.331331	11.1059	1.17373e-28	1.59287e-27
ENSMUSG00000035164	Zc3h12c	935.806	3.678	0.140245	26.2255	1.3601e-151	4.48526e-148
ENSMUSG00000034855	Cxcl10	59.8451	3.67777	0.308067	11.9382	7.47919e-33	1.21951e-31
ENSMUSG00000015396	Cd83	735.294	3.67387	0.222431	16.5169	2.77387e-61	1.37299e-59
ENSMUSG00000068587	Mgam	12.2545	3.66039	0.537333	6.81213	9.61624e-12	5.14491e-11
ENSMUSG00000068600	Gml2	0.996557	3.6534	1.46464	2.4944	0.012617	0.0270531
ENSMUSG00002075252	#N/A	1.09516	3.64991	1.2477	2.92532	0.00344103	0.00819326
ENSMUSG00000117702	#N/A	2.91157	3.64289	1.16082	3.1382	0.00169991	0.00424124
ENSMUSG00000029371	Cxcl5	16.7513	3.64197	0.477801	7.62236	2.49078e-14	1.57017e-13
ENSMUSG00000106290	#N/A	12.3346	3.64123	0.537634	6.7727	1.26401e-11	6.70022e-11
ENSMUSG00000107460	#N/A	2.1131	3.64103	1.16211	3.13311	0.00172965	0.00431097
ENSMUSG00000108503	#N/A	1.10879	3.63744	1.40507	2.58879	0.00963144	0.021136
ENSMUSG00000044633	#N/A	16.5227	3.63024	0.46908	7.73907	1.00144e-14	6.49459e-14
ENSMUSG00000106339	#N/A	1.12141	3.61515	1.37368	2.63174	0.00849499	0.0188728
ENSMUSG00000025433	Crisp3	2.33332	3.60626	1.22094	2.95368	0.00314013	0.00752912
ENSMUSG00000094091	Ankrd40cl	1.89975	3.606	1.14052	3.16172	0.00156842	0.00393663
ENSMUSG00000090840	1700092M07Rik	3.02479	3.6051	1.10107	3.27418	0.00105968	0.00271582
ENSMUSG00000076609	Igkc	1.25983	3.60386	1.3578	2.65418	0.00795012	0.017731
ENSMUSG00000115102	#N/A	1.16038	3.60225	1.30145	2.76787	0.00564234	0.0129463
ENSMUSG00000095788	Sirpb1a	9.97274	3.60091	0.589897	6.1043	1.03249e-09	4.73149e-09
ENSMUSG00000086564	Cd101	68.823	3.59751	0.27113	13.2686	3.52225e-40	7.91516e-39
ENSMUSG00000053654	Krt42	51.2744	3.59626	0.316834	11.3506	7.36365e-30	1.0518e-28
ENSMUSG00000091952	#N/A	802.199	3.59591	0.129784	27.7069	5.76256e-169	1.52028e-164
ENSMUSG00000063234	Gpr84	24.7375	3.59557	0.410789	8.75285	2.08032e-18	1.67174e-17
ENSMUSG00000118335	#N/A	0.803566	3.59141	1.4255	2.51941	0.0117551	0.0253534
ENSMUSG00000024907	Gal	1.03189	3.58237	1.31034	2.73394	0.00625823	0.0142356
ENSMUSG00000113584	Gm46355	4.73748	3.57809	0.825614	4.33386	1.4652e-05	4.70254e-05
ENSMUSG00000032496	Ltf	3.49618	3.5762	1.36723	2.61565	0.00890585	0.019701
ENSMUSG00000097186	#N/A	1.38942	3.57205	1.34277	2.6602	0.00780936	0.0174421
ENSMUSG00000055298	Ctsj	0.753195	3.57088	1.53764	2.3223	0.0202166	0.0414997
ENSMUSG00000000204	Slfn4	174.057	3.57085	0.288089	12.3949	2.78341e-35	5.07477e-34
ENSMUSG00000045608	Dbx2	2.06787	3.56103	1.23104	2.89269	0.00381953	0.00902687
ENSMUSG00000111539	#N/A	4.33877	3.55845	0.923696	3.8524	0.000116965	0.000338277
ENSMUSG00000065725	Gm26165	1.33993	3.55681	1.43449	2.47949	0.013157	0.0280876
ENSMUSG00000094615	#N/A	1.61722	3.55213	1.19392	2.9752	0.00292802	0.00705582
ENSMUSG00000115764	Gm18811	2.36514	3.55067	1.20973	2.9351	0.00333436	0.00795938
ENSMUSG00000108545	#N/A	31.7561	3.54775	0.443864	7.99288	1.31818e-15	9.04215e-15
ENSMUSG00000026819	Slc25a25	2775.91	3.54679	0.196183	18.079	4.6667e-73	3.48773e-71
ENSMUSG00000096351	Samd11	37.4486	3.54343	0.338297	10.4743	1.13356e-25	1.33746e-24
ENSMUSG00000088332	Gm22847	1.62632	3.54028	1.17282	3.01861	0.00253935	0.00617677
ENSMUSG00000104088	#N/A	6.15834	3.53995	0.798028	4.43587	9.1701e-06	3.01315e-05
ENSMUSG00000080845	#N/A	711.481	3.53717	0.148263	23.8574	8.48482e-126	4.5683e-123
ENSMUSG00000044786	Zfp36	8555.74	3.534	0.255047	13.8563	1.16536e-43	3.01416e-42
ENSMUSG00000011179	Odc1	9310.37	3.53333	0.14918	23.6851	5.14022e-124	2.46562e-121
ENSMUSG00000047441	Antxrl	3.79755	3.53052	0.971331	3.63472	0.000278284	0.000769056
ENSMUSG00000090570	#N/A	1.51348	3.52835	1.25817	2.80434	0.00504192	0.0116722
ENSMUSG00002075605	#N/A	1.55986	3.52583	1.20288	2.93116	0.00337701	0.00805245
ENSMUSG00000003752	Itpkc	9526.2	3.51965	0.134476	26.1732	5.36908e-151	1.57386e-147
ENSMUSG00000028967	Errfi1	9076.5	3.51507	0.161709	21.7371	9.15893e-105	1.99695e-102
ENSMUSG00000030898	Cckbr	0.952912	3.51425	1.4469	2.42882	0.0151482	0.0319455
ENSMUSG00000030069	Prok2	28.3887	3.50916	0.386969	9.06831	1.20876e-19	1.03875e-18
ENSMUSG00000110619	Gm7850	107.953	3.50893	0.223023	15.7335	8.91765e-56	3.61391e-54
ENSMUSG00000032802	Srxn1	2861.26	3.50731	0.152457	23.0053	4.12347e-117	1.47007e-114
ENSMUSG00000046593	Tmem215	0.722329	3.50467	1.44261	2.42939	0.0151243	0.0319028
ENSMUSG00000106181	#N/A	258.189	3.49935	0.179955	19.4457	3.16878e-84	3.44028e-82
ENSMUSG00000032515	Csrnp1	3120.93	3.49806	0.159095	21.9873	3.81277e-107	9.40081e-105
ENSMUSG00000107092	#N/A	3892.85	3.49703	0.138831	25.1891	5.27228e-140	6.95467e-137
ENSMUSG00000087006	Gm13889	351.715	3.49622	0.14709	23.7692	6.96375e-125	3.46637e-122
ENSMUSG00000026628	Atf3	1451.01	3.4927	0.441951	7.90291	2.7246e-15	1.83275e-14
ENSMUSG00000021281	Tnfaip2	1906.48	3.484	0.168241	20.7084	2.90967e-95	4.33688e-93
ENSMUSG00000035448	Ccr3	3.64837	3.48361	0.930225	3.74491	0.000180459	0.000510331
ENSMUSG00000105532	Gm5279	33.7307	3.48254	0.392532	8.87199	7.18476e-19	5.91046e-18
ENSMUSG00000023159	Psg29	2.96076	3.47827	1.10744	3.14081	0.00168482	0.00420599
ENSMUSG00000079597	Cstdc4	9.65103	3.47327	0.562896	6.17035	6.81382e-10	3.17097e-09
ENSMUSG00000080950	#N/A	68.0561	3.47193	0.218224	15.9099	5.40657e-57	2.28218e-55
ENSMUSG00000084348	Gm14608	1.85969	3.46875	1.23288	2.81355	0.00489982	0.0113741
ENSMUSG00000029664	Tfpi2	25.7653	3.46732	0.356752	9.71914	2.49891e-22	2.49531e-21
ENSMUSG00000085695	#N/A	1.8688	3.46707	1.15325	3.00634	0.0026441	0.00641205
ENSMUSG00000004814	Ccl24	472.995	3.46648	0.280763	12.3466	5.07826e-35	9.17634e-34
ENSMUSG00000023905	Tnfrsf12a	2887.97	3.46323	0.155634	22.2524	1.06934e-109	2.73897e-107
ENSMUSG00000083500	#N/A	61.3418	3.46086	0.269633	12.8354	1.03807e-37	2.1018e-36
ENSMUSG00000105442	#N/A	6.08256	3.46033	0.715075	4.83912	1.30416e-06	4.64887e-06
ENSMUSG00000023043	Krt18	22.8205	3.45758	0.408961	8.45454	2.8018e-17	2.11555e-16
ENSMUSG00000025473	Adam8	1711.97	3.4566	0.142254	24.2987	2.02318e-130	1.40462e-127
ENSMUSG00000026180	Cxcr2	502.488	3.45656	0.23404	14.7691	2.31875e-49	7.43298e-48
ENSMUSG00000090042	#N/A	1.16588	3.44819	1.2973	2.65797	0.0078613	0.0175463
ENSMUSG00000027670	Ocstamp	16.1931	3.44807	0.517712	6.66021	2.7344e-11	1.40622e-10
ENSMUSG00000031762	Mt2	14313.5	3.44782	0.148301	23.2488	1.46361e-119	5.59607e-117
ENSMUSG00000102270	Gm8388	2.31853	3.44662	1.11137	3.10123	0.00192721	0.00477315
ENSMUSG00000117182	Gm18068	2.38362	3.44259	1.16847	2.94624	0.00321664	0.00769788
ENSMUSG00000068885	Lce3f	57.7382	3.43635	0.340814	10.0828	6.58474e-24	7.1607e-23
ENSMUSG00000106239	#N/A	437.559	3.43303	0.161691	21.232	4.8321e-100	8.67213e-98
ENSMUSG00000020423	Btg2	9918.11	3.42938	0.25724	13.3314	1.5196e-40	3.45797e-39
ENSMUSG00000010760	Phlda2	37.1824	3.42846	0.334724	10.2426	1.27693e-24	1.43904e-23
ENSMUSG00000028634	Hivep3	1621.93	3.42811	0.145638	23.5385	1.64562e-122	7.00236e-120
ENSMUSG00000056749	Nfil3	743.341	3.41721	0.20612	16.5787	9.93113e-62	5.00962e-60
ENSMUSG00000026787	Gad2	0.974681	3.41101	1.29029	2.6436	0.00820284	0.0182576
ENSMUSG00000003484	Cyp4f18	77.3247	3.40921	0.276877	12.3131	7.70041e-35	1.38293e-33
ENSMUSG00000097081	#N/A	1.86719	3.40653	1.18548	2.87355	0.0040589	0.0095481
ENSMUSG00000027368	Dusp2	141.326	3.40561	0.196581	17.3242	3.08779e-67	1.87269e-65
ENSMUSG00000037542	Aldh8a1	1.1399	3.40313	1.24551	2.73231	0.00628922	0.0142962
ENSMUSG00000005087	Cd44	11239.1	3.40312	0.132277	25.7272	5.80789e-146	1.09446e-142
ENSMUSG00000074695	Il22	0.742466	3.40277	1.47003	2.31477	0.0206257	0.0422737
ENSMUSG00000033213	AA467197	9.04602	3.39893	0.614806	5.52846	3.23053e-08	1.32259e-07
ENSMUSG00000112105	#N/A	143.353	3.39875	0.163137	20.8337	2.1417e-96	3.38337e-94
ENSMUSG00000028525	Pde4b	1786.59	3.39664	0.125638	27.0351	5.71656e-161	3.22927e-157
ENSMUSG00000026360	Rgs2	2071.03	3.39483	0.213575	15.8953	6.83268e-57	2.87038e-55
ENSMUSG00000075122	Cd80	77.009	3.39329	0.219416	15.4651	5.96922e-54	2.25616e-52
ENSMUSG00000109372	Gm19410	1.07598	3.39188	1.35567	2.502	0.0123495	0.0265335
ENSMUSG00000072621	Slfn10-ps	59.2856	3.38966	0.242283	13.9905	1.78153e-44	4.76677e-43
ENSMUSG00000079138	#N/A	9.49748	3.38382	0.56638	5.97448	2.30828e-09	1.02884e-08
ENSMUSG00000047562	Mmp10	72.8862	3.38378	0.345284	9.8	1.12581e-22	1.14455e-21
ENSMUSG00000111192	#N/A	39.9496	3.38208	0.338501	9.99136	1.66288e-23	1.7711e-22
ENSMUSG00000016255	Tubb1	1.01212	3.37819	1.34387	2.51378	0.0119446	0.0257327
ENSMUSG00000045842	#N/A	9.70157	3.37657	0.582364	5.79803	6.70978e-09	2.89813e-08
ENSMUSG00000038587	Akap12	1539.66	3.37636	0.135466	24.9241	4.07391e-137	3.70613e-134
ENSMUSG00000116725	#N/A	2.15131	3.37247	1.16525	2.89419	0.00380132	0.00898705
ENSMUSG00000112338	#N/A	1.68916	3.37187	1.14583	2.94273	0.00325328	0.00777921
ENSMUSG00000051439	Cd14	701.733	3.36227	0.154714	21.7322	1.01813e-104	2.18377e-102
ENSMUSG00000043953	Ccrl2	140.432	3.3604	0.208087	16.149	1.15407e-58	5.19569e-57
ENSMUSG00000048895	Cdk5r1	953.491	3.35103	0.149412	22.4281	2.09528e-111	5.88061e-109
ENSMUSG00000054203	Ifi205	984.619	3.34652	0.249607	13.4071	5.49171e-41	1.27425e-39
ENSMUSG00000027859	Ngf	159.101	3.34398	0.233006	14.3515	1.04302e-46	3.04055e-45
ENSMUSG00000110982	#N/A	1.15287	3.3399	1.28038	2.60851	0.00909364	0.0200667
ENSMUSG00000045065	#N/A	2.30506	3.33868	1.12001	2.98093	0.00287374	0.00693642
ENSMUSG00000088651	LOC115489054	1.25974	3.33147	1.29842	2.5658	0.0102939	0.0224905
ENSMUSG00000115149	9330188P03Rik	90.7256	3.32726	0.247826	13.4258	4.2684e-41	9.93025e-40
ENSMUSG00000081235	#N/A	0.797022	3.32658	1.31733	2.52524	0.011562	0.0249716
ENSMUSG00000088705	Gm25549	1.13215	3.32504	1.29656	2.56452	0.010332	0.0225625
ENSMUSG00000070127	Mir146b	1.95047	3.32418	1.20524	2.75811	0.00581369	0.0133093
ENSMUSG00000082152	#N/A	2.18118	3.32098	1.19226	2.78545	0.00534535	0.0123162
ENSMUSG00000043613	Mmp3	3041.93	3.31717	0.272088	12.1915	3.44963e-34	6.01111e-33
ENSMUSG00000020185	E2f7	180.173	3.31706	0.190138	17.4456	3.71912e-68	2.31957e-66
ENSMUSG00000023041	Krt6b	896.51	3.31055	0.274371	12.066	1.59756e-33	2.69308e-32
ENSMUSG00000062175	Tgif2	134.915	3.3092	0.233058	14.1991	9.28107e-46	2.59378e-44
ENSMUSG00000117513	Gm3946	2.57444	3.30427	1.09476	3.01825	0.00254242	0.00618195
ENSMUSG00000074677	Sirpb1c	24.1602	3.28881	0.372221	8.83564	9.95294e-19	8.12182e-18
ENSMUSG00000079563	Pglyrp2	125.746	3.2866	0.388591	8.45773	2.72625e-17	2.06086e-16
ENSMUSG00000102713	#N/A	5.17715	3.28563	0.95669	3.43437	0.000593935	0.00157511
ENSMUSG00000018698	Lhx1	1.79817	3.28475	1.23051	2.66941	0.0075984	0.0170127
ENSMUSG00000090946	Ccdc71l	2588.73	3.28307	0.139322	23.5646	8.89824e-123	3.91256e-120
ENSMUSG00000050553	Gk2	0.897767	3.28134	1.41713	2.31549	0.0205862	0.0422026
ENSMUSG00000002289	Angptl4	332.075	3.28051	0.24081	13.6228	2.92944e-42	7.12956e-41
ENSMUSG00000099974	Bcl2a1d	33.8749	3.27632	0.329103	9.95529	2.39131e-23	2.52451e-22
ENSMUSG00000035861	Tmprss11b	6.15859	3.27082	0.792724	4.12605	3.69042e-05	0.000113276
ENSMUSG00002076311	#N/A	1.13245	3.26762	1.33121	2.45463	0.0141029	0.0299206
ENSMUSG00000035095	Fam167a	451.807	3.26378	0.174125	18.7438	2.17356e-78	1.99801e-76
ENSMUSG00000088265	Gm24784	1.0818	3.26318	1.34299	2.42979	0.0151078	0.0318731
ENSMUSG00000030022	Adamts9	523.372	3.26194	0.126923	25.7002	1.16299e-145	2.04547e-142
ENSMUSG00000047638	Nr1h4	2.12221	3.26128	1.24495	2.61961	0.00880316	0.0194918
ENSMUSG00000063889	Crem	474.649	3.2586	0.150028	21.7199	1.33046e-104	2.80803e-102
ENSMUSG00000097990	Gm19557	64.9612	3.25801	0.272165	11.9707	5.0586e-33	8.30984e-32
ENSMUSG00000090230	#N/A	0.814801	3.2566	1.35941	2.39559	0.0165937	0.0347
ENSMUSG00000090691	Gm3667	1.60282	3.25443	1.21978	2.66804	0.00762957	0.0170753
ENSMUSG00000106836	#N/A	1.37895	3.24335	1.28718	2.51974	0.0117442	0.0253341
ENSMUSG00000043939	A530064D06Rik	12.4414	3.2413	0.47669	6.79961	1.04902e-11	5.59661e-11
ENSMUSG00000112148	Lilrb4a	528.336	3.2404	0.161745	20.0341	2.78017e-89	3.47613e-87
ENSMUSG00000047959	Kcna3	13.2728	3.2399	0.506928	6.39124	1.6455e-10	7.98741e-10
ENSMUSG00000045475	Lce3c	339.145	3.23341	0.236084	13.696	1.07258e-42	2.67455e-41
ENSMUSG00000042622	Maff	2255.85	3.22475	0.135561	23.7882	4.42622e-125	2.24562e-122
ENSMUSG00000050440	Hamp	4.15365	3.21956	0.849945	3.78796	0.00015189	0.000432972
ENSMUSG00000093973	Mrgpra2a	1.06107	3.21665	1.29419	2.48545	0.0129386	0.0276843
ENSMUSG00000035831	Krt25	49.1619	3.21184	1.32829	2.41803	0.0156047	0.0328139
ENSMUSG00000105622	#N/A	1.73261	3.20315	1.14283	2.80282	0.00506573	0.0117232
ENSMUSG00000105681	#N/A	6.44181	3.1869	0.706051	4.51369	6.37087e-06	2.1297e-05
ENSMUSG00000114635	#N/A	1.73351	3.18497	1.18035	2.69832	0.00696899	0.0157139
ENSMUSG00000050966	Lin28a	1.90982	3.18275	1.15022	2.76709	0.00565595	0.0129753
ENSMUSG00000093178	Snord87	6.70258	3.1801	0.711352	4.47051	7.80331e-06	2.58367e-05
ENSMUSG00000017588	Krt27	49.4454	3.17536	0.946067	3.35638	0.000789693	0.00206417
ENSMUSG00000089953	Rnf224	175.684	3.1751	0.203225	15.6236	5.02796e-55	1.97392e-53
ENSMUSG00000095457	#N/A	1.31717	3.17337	1.24965	2.5394	0.0111043	0.0240916
ENSMUSG00000087235	Gm4750	16.487	3.17015	0.511258	6.20068	5.62184e-10	2.63111e-09
ENSMUSG00000083859	#N/A	1.96394	3.16729	1.16077	2.72862	0.00635996	0.0144393
ENSMUSG00000117845	#N/A	0.742281	3.16726	1.36973	2.31233	0.0207596	0.0425184
ENSMUSG00000083681	Gm6640	1.13194	3.16397	1.33592	2.36838	0.0178663	0.0371228
ENSMUSG00000105744	#N/A	1.3399	3.15844	1.38978	2.27262	0.0230488	0.0467857
ENSMUSG00000104639	#N/A	3.8607	3.15463	0.82303	3.83294	0.00012662	0.000364284
ENSMUSG00000087187	#N/A	1.95917	3.15151	1.33357	2.36321	0.0181176	0.0375976
ENSMUSG00000037580	Gch1	773.958	3.15023	0.132807	23.7204	2.22161e-124	1.08538e-121
ENSMUSG00000026994	Galnt3	469.184	3.14841	0.134264	23.4494	1.34039e-121	5.3579e-119
ENSMUSG00000018476	Kdm6b	6494.88	3.14835	0.125319	25.1227	2.80732e-139	3.08594e-136
ENSMUSG00000097023	Mir9-3hg	1.01663	3.14527	1.37579	2.28616	0.022245	0.0452969
ENSMUSG00000024737	Slc15a3	399.454	3.14428	0.156276	20.12	4.92952e-90	6.28264e-88
ENSMUSG00000034640	Tiparp	2454.33	3.1438	0.130416	24.1059	2.16827e-128	1.36198e-125
ENSMUSG00000090027	Gm15740	1.28536	3.13542	1.28493	2.44014	0.0146816	0.0310486
ENSMUSG00000013974	Mcemp1	41.0747	3.1331	0.318648	9.83248	8.15867e-23	8.34272e-22
ENSMUSG00000060201	Spink7	11.7993	3.13234	0.624686	5.01427	5.32349e-07	1.96866e-06
ENSMUSG00000058354	Krt6a	5909.9	3.13207	0.134007	23.3725	8.14456e-121	3.20701e-118
ENSMUSG00000056313	Tcim	1064.91	3.13045	0.161381	19.3978	8.05201e-84	8.56565e-82
ENSMUSG00000038037	Socs1	353.26	3.12988	0.239766	13.0539	6.03559e-39	1.28828e-37
ENSMUSG00000117655	6720468P15Rik	22.49	3.128	0.382353	8.18093	2.81653e-16	2.00664e-15
ENSMUSG00000006270	Vax1	1.7853	3.1244	1.19879	2.6063	0.00915267	0.0201827
ENSMUSG00000052837	Junb	16287.4	3.12388	0.234834	13.3025	2.23804e-40	5.05081e-39
ENSMUSG00000112023	Lilrb4b	1586.47	3.11955	0.123956	25.1667	9.28144e-140	1.11301e-136
ENSMUSG00000106390	Gm5551	1.49231	3.11863	1.17641	2.65098	0.0080259	0.0178849
ENSMUSG00000106121	#N/A	29.9551	3.11596	0.404676	7.6999	1.3617e-14	8.73861e-14
ENSMUSG00000050737	Ptges	7783.7	3.11113	0.157185	19.7928	3.43355e-87	4.08036e-85
ENSMUSG00000058260	Serpina9	60.648	3.11066	0.29323	10.6083	2.72789e-26	3.3349e-25
ENSMUSG00000112265	#N/A	1.41569	3.10775	1.26564	2.45548	0.0140697	0.0298574
ENSMUSG00000031089	Slc6a14	4677.63	3.10741	0.1325	23.4522	1.25574e-121	5.09678e-119
ENSMUSG00000020867	Spata20	4.25443	3.10505	0.954133	3.25431	0.00113667	0.00290043
ENSMUSG00000021298	Gpr132	207.078	3.10505	0.170965	18.1618	1.03501e-73	8.00754e-72
ENSMUSG00002075978	#N/A	4.65102	3.10337	1.05622	2.93817	0.00330152	0.00788598
ENSMUSG00000035673	Sbno2	8235.75	3.10177	0.148955	20.8235	2.65148e-96	4.16376e-94
ENSMUSG00002075463	#N/A	10.3172	3.10151	0.553679	5.60165	2.12326e-08	8.8117e-08
ENSMUSG00000030187	Klra2	21.0405	3.09797	0.397103	7.80142	6.12137e-15	4.02527e-14
ENSMUSG00000054325	Lce3a	17.8808	3.09195	0.518161	5.96717	2.41411e-09	1.07474e-08
ENSMUSG00000034783	Cd207	1715.13	3.09123	0.147552	20.9502	1.87039e-97	3.06489e-95
ENSMUSG00000085120	#N/A	1.9584	3.08987	1.23625	2.49939	0.0124408	0.0267057
ENSMUSG00000034765	Dusp5	1324.87	3.08963	0.123682	24.9804	9.98542e-138	9.4084e-135
ENSMUSG00000104554	Gm4610	43.6446	3.08962	0.399981	7.72441	1.1237e-14	7.26423e-14
ENSMUSG00000104917	#N/A	4.46601	3.08494	0.762011	4.04842	5.15649e-05	0.000155829
ENSMUSG00000090665	#N/A	19.5733	3.08419	0.394713	7.81376	5.55066e-15	3.66277e-14
ENSMUSG00000086593	Gm16548	1.57505	3.07805	1.16681	2.638	0.00833964	0.0185496
ENSMUSG00000030219	Erp27	4.28921	3.07636	0.874584	3.51751	0.000435614	0.00117509
ENSMUSG00000029154	Cwh43	1157.28	3.07542	0.135506	22.6958	4.92336e-114	1.49297e-111
ENSMUSG00000020363	Gfpt2	1750.27	3.07531	0.144725	21.2493	3.34559e-100	6.04543e-98
ENSMUSG00000101731	3830432H09Rik	3.40936	3.07276	0.867385	3.54256	0.000396265	0.00107543
ENSMUSG00000087439	#N/A	7.69657	3.07244	0.569948	5.39073	7.01705e-08	2.79939e-07
ENSMUSG00000092819	Gm23639	7.04759	3.0708	0.632435	4.85552	1.2007e-06	4.29574e-06
ENSMUSG00000047501	Cldn4	9891.77	3.06598	0.127907	23.9703	5.67962e-127	3.25739e-124
ENSMUSG00000111940	Gm4478	2.05111	3.05737	1.17239	2.60781	0.00911232	0.0201038
ENSMUSG00000059089	Fcgr4	15.4071	3.05687	0.531658	5.74969	8.94062e-09	3.82722e-08
ENSMUSG00000028195	Ccn1	6467.82	3.05632	0.365213	8.3686	5.83046e-17	4.34394e-16
ENSMUSG00000030748	Il4ra	2325.24	3.05105	0.183831	16.597	7.32657e-62	3.70997e-60
ENSMUSG00000094845	Tmem95	109.334	3.03542	0.197623	15.3597	3.05176e-53	1.11512e-51
ENSMUSG00000116811	#N/A	65.723	3.0311	0.238315	12.7189	4.64388e-37	9.13609e-36
ENSMUSG00000092289	#N/A	4.39918	3.03023	0.818864	3.70053	0.000215147	0.000602165
ENSMUSG00000105797	#N/A	3.80349	3.02865	0.823682	3.67697	0.000236024	0.000657421
ENSMUSG00000114943	Gm8947	4.05854	3.02646	0.7984	3.79065	0.000150251	0.000428578
ENSMUSG00000115816	Gm34589	4.20238	3.02013	0.754418	4.00325	6.24775e-05	0.00018705
ENSMUSG00000111684	#N/A	10.1864	3.01951	0.544851	5.5419	2.99204e-08	1.22915e-07
ENSMUSG00000032369	Plscr1	140.922	3.01305	0.206315	14.6042	2.64232e-48	8.18187e-47
ENSMUSG00000031765	Mt1	8321.9	3.01296	0.13924	21.6386	7.77641e-104	1.60279e-101
ENSMUSG00000097129	4930507D05Rik	2.41838	3.00752	1.12942	2.66289	0.00774729	0.0173138
ENSMUSG00000049649	Gpr3	11.8502	3.00684	0.459375	6.54549	5.9301e-11	2.96865e-10
ENSMUSG00000058743	Kcnj14	13.0545	3.00324	0.490888	6.11799	9.47634e-10	4.35776e-09
ENSMUSG00000086845	Gm13010	15.9775	3.00322	0.428404	7.01026	2.37879e-12	1.32176e-11
ENSMUSG00000027360	Hdc	784.106	3.00213	0.14404	20.8423	1.78904e-96	2.84328e-94
ENSMUSG00000020120	Plek	2000.29	2.99584	0.151338	19.7957	3.24231e-87	3.87052e-85
ENSMUSG00000028965	Tnfrsf9	146.916	2.99321	0.180938	16.5428	1.80532e-61	9.0034e-60
ENSMUSG00000097497	#N/A	1.80955	2.99253	1.16968	2.55841	0.0105151	0.0229188
ENSMUSG00000026241	Nppc	22.8217	2.98875	0.392326	7.61803	2.57585e-14	1.6207e-13
ENSMUSG00000117292	E330032C10Rik	1.58627	2.9879	1.23795	2.41358	0.0157966	0.0331763
ENSMUSG00000058869	Gm4832	1.51635	2.98687	1.28304	2.32797	0.0199139	0.0409389
ENSMUSG00000100113	#N/A	20.9994	2.98557	0.37314	8.00119	1.2322e-15	8.48106e-15
ENSMUSG00000075245	#N/A	1.00906	2.97632	1.30374	2.2829	0.0224361	0.0456404
ENSMUSG00000032578	Cish	2246.05	2.97609	0.148275	20.0714	1.31163e-89	1.66363e-87
ENSMUSG00000049723	Mmp12	62.1068	2.9742	0.26983	11.0225	2.97768e-28	3.9816e-27
ENSMUSG00000103467	#N/A	1.41169	2.97361	1.20331	2.4712	0.0134661	0.028694
ENSMUSG00000006445	Epha2	4482.31	2.97097	0.118005	25.1766	7.22818e-140	9.08066e-137
ENSMUSG00000111713	#N/A	1.36149	2.96985	1.25664	2.36333	0.0181118	0.0375885
ENSMUSG00000046219	#N/A	5.64387	2.96731	0.747945	3.96728	7.26971e-05	0.000215882
ENSMUSG00000111795	#N/A	2.10497	2.96499	1.19407	2.4831	0.0130246	0.0278457
ENSMUSG00000097779	4833407H14Rik	17.8608	2.96388	0.426551	6.94848	3.69247e-12	2.02609e-11
ENSMUSG00000029999	Tgfa	2690.82	2.96123	0.118873	24.9108	5.68359e-137	4.99815e-134
ENSMUSG00000090582	#N/A	120.143	2.95744	0.268683	11.0072	3.52841e-28	4.6966e-27
ENSMUSG00000105341	#N/A	2.76295	2.94825	0.945479	3.11827	0.00181919	0.00452004
ENSMUSG00000026479	Lamc2	4378.86	2.94802	0.180571	16.3261	6.43207e-60	3.04651e-58
ENSMUSG00000032572	Col6a4	2.01433	2.94211	1.11997	2.62696	0.00861508	0.0191155
ENSMUSG00000110245	#N/A	7.33291	2.94113	0.617729	4.76119	1.92451e-06	6.76334e-06
ENSMUSG00000093489	#N/A	0.98138	2.94035	1.26544	2.32358	0.0201478	0.0413778
ENSMUSG00000054951	9130008F23Rik	206.443	2.9387	0.133843	21.9562	7.5498e-107	1.82733e-104
ENSMUSG00000064565	Gm24145	0.945991	2.93384	1.2918	2.27113	0.0231392	0.0469511
ENSMUSG00000052435	Cebpe	1.20717	2.93205	1.25584	2.33474	0.0195569	0.0402928
ENSMUSG00000102419	#N/A	1.90295	2.92963	1.13036	2.59178	0.00954805	0.0209722
ENSMUSG00000113185	#N/A	6.74667	2.92884	0.623344	4.69858	2.61972e-06	9.08549e-06
ENSMUSG00002076711	#N/A	1.20185	2.92844	1.24541	2.35138	0.0187039	0.0387199
ENSMUSG00000114660	#N/A	8.36107	2.9243	0.564873	5.17693	2.25571e-07	8.6097e-07
ENSMUSG00000056758	Hmga2	37.9248	2.919	0.270376	10.7961	3.59258e-27	4.57872e-26
ENSMUSG00000115834	#N/A	2.24327	2.91386	0.983815	2.9618	0.0030585	0.00734742
ENSMUSG00000053907	Mat2a	10076.8	2.91291	0.110211	26.4302	6.16169e-154	2.32225e-150
ENSMUSG00000051022	Hs3st1	348.418	2.91164	0.174962	16.6416	3.48393e-62	1.79869e-60
ENSMUSG00000028793	Rnf19b	5491.34	2.91129	0.120369	24.1864	3.0969e-129	2.04256e-126
ENSMUSG00000032014	Oaf	1321.32	2.91018	0.159867	18.2038	4.81427e-74	3.80269e-72
ENSMUSG00000060756	Krtap2-4	5.06993	2.9073	1.10259	2.6368	0.00836916	0.0186105
ENSMUSG00000116380	#N/A	7.94495	2.90306	0.580924	4.99731	5.81345e-07	2.14294e-06
ENSMUSG00000029377	Ereg	8089.22	2.90115	0.179624	16.1512	1.11404e-58	5.02402e-57
ENSMUSG00000029708	Gcc1	1903.63	2.90102	0.113534	25.5519	5.22392e-144	8.10692e-141
ENSMUSG00000107850	#N/A	1.97731	2.9002	1.19106	2.43497	0.0148931	0.0314528
ENSMUSG00000109186	Gm34821	3.07509	2.89854	0.841568	3.44421	0.000572737	0.00152165
ENSMUSG00000031504	Rab20	249.282	2.89028	0.176522	16.3735	2.9586e-60	1.41659e-58
ENSMUSG00000044813	Shb	2041.08	2.88945	0.131276	22.0104	2.28843e-107	5.69559e-105
ENSMUSG00000025225	Nfkb2	2146.49	2.88896	0.137137	21.0662	1.62466e-98	2.76527e-96
ENSMUSG00000003541	Ier3	2392.39	2.88831	0.110761	26.0769	6.67459e-150	1.46741e-146
ENSMUSG00000008136	Fhl2	174.747	2.88516	0.157429	18.3267	5.06902e-75	4.15314e-73
ENSMUSG00000101464	Gm7436	1.15163	2.88348	1.259	2.29029	0.0220043	0.0448346
ENSMUSG00000028738	Tas1r2	4.61629	2.87577	0.873022	3.29404	0.000987579	0.00254064
ENSMUSG00000025105	Bnc1	1387.19	2.87533	0.120154	23.9303	1.48298e-126	8.15084e-124
ENSMUSG00000022015	Tnfsf11	24.2376	2.87532	0.34934	8.2307	1.86115e-16	1.3445e-15
ENSMUSG00000000555	Itga5	2405.57	2.8725	0.133335	21.5435	6.09634e-103	1.21844e-100
ENSMUSG00000111165	#N/A	1.15281	2.87248	1.26579	2.26931	0.0232492	0.0471563
ENSMUSG00000024427	Spry4	303.433	2.86806	0.126143	22.7366	1.94943e-114	6.05058e-112
ENSMUSG00000061531	Tmem236	1.99192	2.86664	1.19414	2.4006	0.0163684	0.0342831
ENSMUSG00000083971	#N/A	2.02996	2.86321	1.14838	2.49326	0.0126575	0.0271312
ENSMUSG00000050211	Pla2g4e	1662.5	2.86258	0.148896	19.2254	2.26975e-82	2.32998e-80
ENSMUSG00000115009	#N/A	13.2749	2.86085	0.473101	6.04701	1.47562e-09	6.66835e-09
ENSMUSG00000087443	#N/A	25.7365	2.86054	0.359563	7.95561	1.78246e-15	1.21042e-14
ENSMUSG00000105350	#N/A	1.23664	2.85795	1.2282	2.32695	0.019968	0.0410405
ENSMUSG00000012350	Ehf	3037.95	2.85705	0.139029	20.5499	7.70562e-94	1.09886e-91
ENSMUSG00000046108	Il17c	10.1463	2.85166	0.633871	4.49879	6.83398e-06	2.27816e-05
ENSMUSG00000042677	Zc3h12a	2235.77	2.85069	0.120635	23.6307	1.86412e-123	8.62792e-121
ENSMUSG00000083237	#N/A	0.91397	2.84997	1.24412	2.29075	0.021978	0.0447845
ENSMUSG00000058794	Nfe2	16.5507	2.84717	0.385887	7.37825	1.60385e-13	9.6209e-13
ENSMUSG00002075398	#N/A	1.20736	2.84655	1.20285	2.36651	0.0179565	0.0372955
ENSMUSG00000047281	Sfn	40873.2	2.84573	0.176804	16.0953	2.75048e-58	1.2216e-56
ENSMUSG00000027800	Tm4sf1	1575.14	2.84493	0.12397	22.9485	1.52642e-116	5.22989e-114
ENSMUSG00000059108	Ifitm6	13.311	2.83499	0.554052	5.11684	3.10698e-07	1.17282e-06
ENSMUSG00000071229	Timm8a2	1.47331	2.82539	1.25823	2.24553	0.0247341	0.0498537
ENSMUSG00000032978	Guca2b	2.28814	2.82511	1.13767	2.48325	0.0130191	0.0278361
ENSMUSG00000035498	Cdcp1	3621.69	2.82457	0.132283	21.3525	3.69546e-101	6.96383e-99
ENSMUSG00000055546	Timd4	58.9669	2.81934	0.284941	9.89446	4.39981e-23	4.57351e-22
ENSMUSG00000110325	#N/A	1.57174	2.81873	1.20673	2.33583	0.0195001	0.0401853
ENSMUSG00000026271	Gpr35	269.514	2.81666	0.169684	16.5994	7.03686e-62	3.577e-60
ENSMUSG00000079227	Ccr5	85.5933	2.81363	0.26896	10.4612	1.30263e-25	1.53215e-24
ENSMUSG00000026670	Uap1	2935.86	2.81003	0.110196	25.5003	1.95391e-143	2.86379e-140
ENSMUSG00000028933	Xrcc2	364.611	2.80993	0.140608	19.9841	7.56908e-89	9.33119e-87
ENSMUSG00000011034	Slc5a1	2582.29	2.8099	0.131508	21.3668	2.72057e-101	5.20103e-99
ENSMUSG00000089371	Mir1938	6.77135	2.80941	0.610623	4.6009	4.20673e-06	1.43221e-05
ENSMUSG00000037868	Egr2	3635.71	2.80448	0.105162	26.6683	1.09748e-156	4.8256e-153
ENSMUSG00000026729	4930562F07Rik	5.88583	2.80196	0.7673	3.65172	0.000260493	0.000722641
ENSMUSG00000028655	Mfsd2a	1299.57	2.80184	0.136797	20.4818	3.13019e-93	4.39259e-91
ENSMUSG00000115754	#N/A	3.33894	2.80055	0.879627	3.1838	0.00145357	0.00366441
ENSMUSG00000103698	#N/A	2.96986	2.79452	1.0042	2.78284	0.00538852	0.0124103
ENSMUSG00000041347	Bdkrb1	82.6418	2.79148	0.233561	11.9518	6.3548e-33	1.03938e-31
ENSMUSG00000116739	#N/A	2.81185	2.78929	0.932042	2.99267	0.00276552	0.00669197
ENSMUSG00000004552	Ctse	7.75284	2.78923	0.622244	4.48252	7.3765e-06	2.45035e-05
ENSMUSG00000104675	#N/A	1.89685	2.78729	1.16166	2.39941	0.0164216	0.0343892
ENSMUSG00000022146	Osmr	2132.87	2.77964	0.122728	22.6487	1.43599e-113	4.20938e-111
ENSMUSG00000026285	Pdcd1	6.07922	2.77521	0.598031	4.64057	3.47442e-06	1.1915e-05
ENSMUSG00000019122	Ccl9	934.711	2.77111	0.171313	16.1757	7.48899e-59	3.39475e-57
ENSMUSG00000109295	Gm5739	1.99748	2.7693	1.13421	2.44162	0.0146215	0.0309337
ENSMUSG00000071113	Mboat4	6.94771	2.76929	0.581353	4.76352	1.90241e-06	6.69013e-06
ENSMUSG00000067586	S1pr3	236.149	2.76854	0.185338	14.9378	1.87139e-50	6.27332e-49
ENSMUSG00000113419	#N/A	4.34037	2.76396	0.873045	3.16589	0.00154611	0.00388324
ENSMUSG00000026247	Ecel1	4.02106	2.76276	0.819559	3.37104	0.000748852	0.00196228
ENSMUSG00000042268	Slc26a9	659.755	2.76177	0.147553	18.7171	3.59029e-78	3.25495e-76
ENSMUSG00000032593	Amigo3	140.724	2.76131	0.146597	18.836	3.82554e-79	3.6174e-77
ENSMUSG00000024812	Tjp2	5265.07	2.7612	0.112187	24.6124	9.30377e-134	7.21918e-131
ENSMUSG00000071637	Cebpd	2650.82	2.74814	0.1513	18.1635	1.00401e-73	7.79052e-72
ENSMUSG00000063193	Cd300lb	105	2.74486	0.223726	12.2689	1.33117e-34	2.36811e-33
ENSMUSG00000020684	Rasl10b	24.4311	2.73992	0.395629	6.92548	4.34492e-12	2.37128e-11
ENSMUSG00000027338	Prnd	2.2933	2.73909	1.0159	2.69622	0.00701308	0.0158041
ENSMUSG00000020676	Ccl11	388.296	2.73658	0.18417	14.859	6.08556e-50	1.97721e-48
ENSMUSG00000074978	Actg-ps1	84.7033	2.73318	0.22073	12.3825	3.25188e-35	5.91255e-34
ENSMUSG00000090394	4930523C07Rik	2235.94	2.73154	0.183814	14.8603	5.96632e-50	1.94086e-48
ENSMUSG00000108234	#N/A	1.77446	2.72221	1.16889	2.32888	0.0198656	0.0408586
ENSMUSG00000089931	#N/A	3.57269	2.72121	0.809087	3.36331	0.00077015	0.00201468
ENSMUSG00000036894	Rap2b	2110.75	2.71849	0.129704	20.9592	1.54694e-97	2.56675e-95
ENSMUSG00000097654	#N/A	2.60443	2.71835	0.972929	2.79399	0.00520627	0.0120189
ENSMUSG00000026536	Ifi211	365.175	2.71675	0.16572	16.3936	2.12441e-60	1.02088e-58
ENSMUSG00000036136	Fam110c	373.412	2.70787	0.130295	20.7826	6.21966e-96	9.65218e-94
ENSMUSG00000006724	Cyp27b1	63.025	2.70306	0.272026	9.93676	2.88032e-23	3.02022e-22
ENSMUSG00000070524	Fcrlb	16.4483	2.70034	0.364416	7.41006	1.26246e-13	7.62333e-13
ENSMUSG00000004791	Pgf	86.2136	2.69812	0.213318	12.6484	1.14197e-36	2.20391e-35
ENSMUSG00000018899	Irf1	1176.79	2.6965	0.199338	13.5273	1.07949e-41	2.56569e-40
ENSMUSG00000043889	#N/A	3258.4	2.69631	0.117681	22.912	3.52504e-116	1.13412e-113
ENSMUSG00000035356	Nfkbiz	2747.06	2.69587	0.12168	22.1554	9.25817e-109	2.34855e-106
ENSMUSG00000031880	Rrad	160.436	2.69419	0.22838	11.797	4.04695e-32	6.38556e-31
ENSMUSG00000117129	#N/A	4.80041	2.69081	0.646647	4.16117	3.16627e-05	9.79969e-05
ENSMUSG00000103292	#N/A	2.50916	2.68988	0.983426	2.73521	0.00623407	0.0141831
ENSMUSG00000022346	Myc	3838.14	2.68857	0.125796	21.3725	2.40903e-101	4.63905e-99
ENSMUSG00000016496	Cd274	526.581	2.68273	0.143396	18.7086	4.21265e-78	3.8061e-76
ENSMUSG00000098483	Mir7078	2.91481	2.68038	0.948893	2.82475	0.0047318	0.0110093
ENSMUSG00000042608	Stk40	5970.59	2.67927	0.107578	24.9053	6.52568e-137	5.55357e-134
ENSMUSG00000027219	Slc28a2	224.475	2.67803	0.166581	16.0765	3.72991e-58	1.65105e-56
ENSMUSG00000112963	Gm6093	9.91995	2.6759	0.522415	5.12217	3.02035e-07	1.14143e-06
ENSMUSG00000031780	Ccl17	38.0356	2.67198	0.384617	6.94711	3.72832e-12	2.04407e-11
ENSMUSG00000059195	#N/A	24411.5	2.67077	0.11321	23.5912	4.75018e-123	2.12405e-120
ENSMUSG00000058172	Krtap6-1	5.36995	2.66534	1.13682	2.34456	0.0190495	0.0393674
ENSMUSG00000047104	Pbp2	3.76956	2.66142	0.795025	3.34759	0.000815171	0.00212655
ENSMUSG00000017929	B4galt5	760.314	2.65725	0.123224	21.5645	3.87299e-103	7.7998e-101
ENSMUSG00000102912	#N/A	8.64975	2.65363	0.550128	4.82367	1.40943e-06	5.0126e-06
ENSMUSG00000110588	#N/A	10.4733	2.65152	0.5121	5.17774	2.24586e-07	8.57579e-07
ENSMUSG00000040511	Pvr	777.067	2.64183	0.109303	24.1698	4.62563e-129	2.97642e-126
ENSMUSG00000000317	Bcl6b	191.92	2.64021	0.156185	16.9044	4.17434e-64	2.30392e-62
ENSMUSG00000022876	Samsn1	132.616	2.63505	0.15416	17.0929	1.67511e-65	9.62804e-64
ENSMUSG00000025330	Padi4	73.2662	2.63442	0.22195	11.8694	1.70628e-32	2.73648e-31
ENSMUSG00000104664	#N/A	3.09094	2.63178	0.87804	2.99734	0.00272346	0.00659783
ENSMUSG00000035033	Tbr1	1.81059	2.62651	1.16941	2.246	0.0247039	0.0498005
ENSMUSG00000062825	Actg1	18017.7	2.62018	0.120368	21.7681	4.65045e-105	1.03099e-102
ENSMUSG00000027068	Dhrs9	200.752	2.61675	0.205735	12.719	4.63567e-37	9.12673e-36
ENSMUSG00000037010	Apln	236.734	2.61071	0.206528	12.641	1.25501e-36	2.41149e-35
ENSMUSG00000027611	Procr	432.611	2.60938	0.125971	20.7141	2.58227e-95	3.89288e-93
ENSMUSG00000035021	Baz1a	2084.33	2.603	0.109339	23.8067	2.84963e-125	1.50358e-122
ENSMUSG00000100182	1810006J02Rik	3.38174	2.59744	0.85235	3.04739	0.00230836	0.00565399
ENSMUSG00000042599	Kdm7a	3256.54	2.59614	0.118124	21.9781	4.66932e-107	1.14061e-104
ENSMUSG00000035352	Ccl12	84.6551	2.59028	0.452181	5.72842	1.01372e-08	4.32329e-08
ENSMUSG00000040659	Efhd2	3633.73	2.58967	0.115903	22.3435	1.39751e-110	3.72416e-108
ENSMUSG00000117248	#N/A	2.66321	2.58538	1.01005	2.55966	0.0104775	0.0228425
ENSMUSG00000025279	Dnase1l3	3452.56	2.58292	0.120907	21.3628	2.96385e-101	5.62535e-99
ENSMUSG00000064165	Krt39	4.98192	2.57951	0.798318	3.23118	0.00123279	0.00313388
ENSMUSG00000020395	Itk	182.017	2.57794	0.135177	19.0709	4.40769e-81	4.37157e-79
ENSMUSG00000040152	Thbs1	22192.9	2.57503	0.131783	19.5399	5.03047e-85	5.59975e-83
ENSMUSG00000001627	Ifrd1	5567.07	2.57309	0.12755	20.1732	1.68428e-90	2.16754e-88
ENSMUSG00000087569	#N/A	13.8574	2.57113	0.55785	4.60899	4.0462e-06	1.38041e-05
ENSMUSG00000089639	#N/A	14.1417	2.57003	0.463987	5.53901	3.04194e-08	1.24868e-07
ENSMUSG00000061048	Cdh3	1569.15	2.56978	0.114844	22.3763	6.70265e-111	1.80438e-108
ENSMUSG00000020077	Srgn	929.36	2.56262	0.109209	23.4652	9.24121e-122	3.8094e-119
ENSMUSG00000034739	Mfrp	33.1176	2.56187	0.386991	6.61998	3.59258e-11	1.83007e-10
ENSMUSG00000025481	Urah	6329.82	2.55913	0.139942	18.287	1.05007e-74	8.44601e-73
ENSMUSG00000107480	#N/A	3.94039	2.55445	0.784479	3.25624	0.00112899	0.0028828
ENSMUSG00000041872	Il17f	8.58193	2.5541	0.5033	5.0747	3.8811e-07	1.45297e-06
ENSMUSG00000043017	Ptgir	460.459	2.55356	0.13954	18.2999	8.29271e-75	6.71099e-73
ENSMUSG00000024891	Slc29a2	387.68	2.55257	0.178395	14.3086	1.93425e-46	5.57698e-45
ENSMUSG00000109317	#N/A	4.69174	2.55229	0.714778	3.57074	0.00035597	0.000971974
ENSMUSG00000112766	#N/A	1.7843	2.54687	1.12071	2.27255	0.0230533	0.0467912
ENSMUSG00000079243	Xirp1	1597.62	2.5418	0.196891	12.9097	3.96987e-38	8.16951e-37
ENSMUSG00000026875	Traf1	211.44	2.53558	0.150081	16.8948	4.91676e-64	2.70238e-62
ENSMUSG00000025059	Gk	959.651	2.52953	0.11583	21.8384	1.00234e-105	2.29945e-103
ENSMUSG00000044165	Bcl2l15	63.7459	2.52765	0.218983	11.5426	8.04275e-31	1.20422e-29
ENSMUSG00000034751	Mast4	3128.87	2.52615	0.117783	21.4475	4.81919e-102	9.34851e-100
ENSMUSG00000064984	Snord73a	8.39255	2.52584	0.532873	4.74003	2.13685e-06	7.4787e-06
ENSMUSG00000042031	Lce3b	8.35098	2.52583	0.615481	4.10383	4.06362e-05	0.000124067
ENSMUSG00000110368	#N/A	10.8386	2.52552	0.445544	5.6684	1.44134e-08	6.06274e-08
ENSMUSG00000114068	#N/A	4.09326	2.52523	0.747279	3.37923	0.000726885	0.00190984
ENSMUSG00000054005	Mill1	637.963	2.52382	0.214301	11.777	5.12951e-32	8.04081e-31
ENSMUSG00000077202	Gm25612	3.99808	2.52358	0.830829	3.03742	0.00238615	0.0058299
ENSMUSG00000047884	Klk9	2011.17	2.52336	0.139718	18.0604	6.53349e-73	4.86911e-71
ENSMUSG00000108053	#N/A	3.24986	2.52157	0.888493	2.83803	0.00453924	0.0105874
ENSMUSG00000115518	Gm10791	3.68278	2.51877	0.778634	3.23486	0.00121704	0.00309445
ENSMUSG00000118365	#N/A	3.35781	2.51821	0.892512	2.82148	0.0047802	0.0111141
ENSMUSG00000115379	#N/A	166.278	2.51759	0.157621	15.9724	1.9886e-57	8.5445e-56
ENSMUSG00000030103	Bhlhe40	4938.22	2.51553	0.115746	21.7332	9.95416e-105	2.15255e-102
ENSMUSG00000118229	Lncbate10	7.45181	2.51463	0.579264	4.34108	1.41783e-05	4.55715e-05
ENSMUSG00000032193	Ldlr	7145.94	2.51285	0.109666	22.9136	3.40221e-116	1.10811e-113
ENSMUSG00000085547	#N/A	12.5375	2.51002	0.428491	5.85783	4.68966e-09	2.04805e-08
ENSMUSG00000038253	Hoxa5	5.62268	2.50886	0.639109	3.92556	8.65267e-05	0.000254856
ENSMUSG00000033538	Casp4	185.407	2.50802	0.179905	13.9408	3.57812e-44	9.39284e-43
ENSMUSG00000053560	Ier2	5738.62	2.50608	0.204859	12.2332	2.06617e-34	3.63397e-33
ENSMUSG00000112843	#N/A	13.353	2.4991	0.43955	5.6856	1.30353e-08	5.50676e-08
ENSMUSG00000097727	F630040K05Rik	3.09999	2.49529	1.02999	2.42263	0.0154086	0.0324326
ENSMUSG00000026009	Icos	62.4188	2.49506	0.208028	11.9938	3.82794e-33	6.3475e-32
ENSMUSG00000106149	#N/A	15.0197	2.49173	0.366492	6.79888	1.05437e-11	5.62403e-11
ENSMUSG00000074141	Il4i1	104.167	2.49014	0.26457	9.41201	4.8676e-21	4.51855e-20
ENSMUSG00000046731	Kctd11	3751.9	2.48478	0.107482	23.1182	3.04128e-118	1.11438e-115
ENSMUSG00000026971	Itgb6	471.682	2.48091	0.163252	15.1969	3.70889e-52	1.30813e-50
ENSMUSG00000056145	AI504432	123.854	2.47937	0.175633	14.1168	2.9947e-45	8.19566e-44
ENSMUSG00000032661	Oas3	40.2625	2.47788	0.331885	7.46608	8.26219e-14	5.041e-13
ENSMUSG00000113268	#N/A	3.04749	2.47752	0.894702	2.7691	0.00562107	0.0129064
ENSMUSG00000118590	#N/A	5.70327	2.4761	0.600487	4.12349	3.7317e-05	0.00011449
ENSMUSG00000013415	Igf2bp1	3.24527	2.47571	0.840422	2.94579	0.00322131	0.00770765
ENSMUSG00000043029	Trpv3	2444.27	2.46896	0.134417	18.3679	2.37284e-75	1.95626e-73
ENSMUSG00000051225	Fam83a	223.93	2.46874	0.146038	16.9048	4.1481e-64	2.29424e-62
ENSMUSG00000044294	Krt84	158.675	2.46523	0.357027	6.90487	5.02495e-12	2.73224e-11
ENSMUSG00000034266	Batf	28.573	2.46339	0.338671	7.27369	3.49811e-13	2.05631e-12
ENSMUSG00000105167	#N/A	8.96455	2.46319	0.499133	4.93493	8.01794e-07	2.91403e-06
ENSMUSG00000046354	Defb14	93.8576	2.4602	0.251387	9.78651	1.28663e-22	1.30152e-21
ENSMUSG00000106241	#N/A	22.2147	2.45716	0.337779	7.27447	3.47774e-13	2.0457e-12
ENSMUSG00000017418	Arl5b	3270.32	2.45017	0.130028	18.8434	3.3293e-79	3.15948e-77
ENSMUSG00000001804	Dsg4	4.61066	2.4473	0.856174	2.85841	0.00425768	0.00997744
ENSMUSG00000094018	S100a2	2.57616	2.44353	0.871887	2.80258	0.00506955	0.0117279
ENSMUSG00000039899	Fgl2	3014.95	2.44236	0.108204	22.5718	8.19722e-113	2.32537e-110
ENSMUSG00000037242	Clic4	6587.64	2.44227	0.08857	27.5745	2.24919e-167	2.96691e-163
ENSMUSG00000101262	#N/A	3.06561	2.43814	0.874936	2.78664	0.00532568	0.0122741
ENSMUSG00000032501	Trib1	2302.1	2.4378	0.106383	22.9154	3.26401e-116	1.07639e-113
ENSMUSG00000050075	Gpr171	87.7559	2.4371	0.190337	12.8041	1.55432e-37	3.12547e-36
ENSMUSG00000047171	Helt	4.2754	2.43708	0.789088	3.08847	0.00201187	0.00497163
ENSMUSG00000081404	#N/A	12.3785	2.43574	0.416472	5.84849	4.96045e-09	2.1638e-08
ENSMUSG00000010067	Rassf1	1728.35	2.43566	0.101668	23.9569	7.82558e-127	4.39265e-124
ENSMUSG00000053706	#N/A	8.56446	2.43524	0.471424	5.16571	2.39522e-07	9.12996e-07
ENSMUSG00000112759	#N/A	3.31914	2.43166	0.879114	2.76604	0.00567418	0.0130103
ENSMUSG00000043702	Pde12	2929.96	2.43108	0.0947143	25.6675	2.69583e-145	4.44508e-142
ENSMUSG00000083841	#N/A	3.02789	2.42771	0.853973	2.84284	0.00447128	0.0104391
ENSMUSG00000099241	Gvin-ps2	11.7126	2.42754	0.470543	5.159	2.48267e-07	9.44725e-07
ENSMUSG00000028776	Tinagl1	1245.75	2.42293	0.143156	16.9251	2.93967e-64	1.63617e-62
ENSMUSG00000097366	Gm8177	4.76401	2.42125	0.727577	3.32782	0.000875279	0.00227101
ENSMUSG00000089726	#N/A	644.578	2.4164	0.128412	18.8175	5.42858e-79	5.06067e-77
ENSMUSG00000074183	Gsta1	140.191	2.41371	0.214615	11.2467	2.40444e-29	3.36877e-28
ENSMUSG00000028214	Gem	1219.08	2.41141	0.149665	16.1121	2.09871e-58	9.36855e-57
ENSMUSG00000028840	Zfp593	727.815	2.41109	0.134927	17.8696	2.03608e-71	1.44787e-69
ENSMUSG00000030745	Il21r	5.38819	2.40753	0.699451	3.44202	0.000577388	0.00153323
ENSMUSG00000057561	Eif1a	2867.07	2.40485	0.0958994	25.0768	8.91317e-139	9.40589e-136
ENSMUSG00000057454	Lypd3	22204.1	2.4011	0.116182	20.6667	6.91015e-95	1.02418e-92
ENSMUSG00000062278	Gm11562	8.1189	2.40059	0.877267	2.73644	0.00621072	0.0141361
ENSMUSG00000028766	Alpl	97.2336	2.40045	0.192785	12.4515	1.37278e-35	2.53263e-34
ENSMUSG00000024521	Pmaip1	292.279	2.40027	0.136674	17.562	4.81608e-69	3.145e-67
ENSMUSG00000025981	Coq10b	1191	2.398	0.153382	15.6342	4.25938e-55	1.67968e-53
ENSMUSG00000028191	Bcl10	2243.04	2.39772	0.10574	22.6756	7.79648e-114	2.33735e-111
ENSMUSG00000001156	Mxd1	3260.81	2.39065	0.0986794	24.2264	1.17135e-129	7.92377e-127
ENSMUSG00000111324	#N/A	2.46878	2.38831	0.862723	2.76834	0.00563427	0.0129311
ENSMUSG00000034006	Slc66a2	4224.44	2.38708	0.112062	21.3015	1.09995e-100	2.0152e-98
ENSMUSG00000047821	Trim16	2279.48	2.38657	0.0912298	26.16	7.59118e-151	1.82064e-147
ENSMUSG00000099470	#N/A	6.32046	2.38649	0.542519	4.39891	1.08797e-05	3.54443e-05
ENSMUSG00000021025	Nfkbia	6920.15	2.38618	0.180114	13.2482	4.62117e-40	1.03318e-38
ENSMUSG00000084497	Gm22107	6.36937	2.38608	0.578992	4.12109	3.77092e-05	0.000115653
ENSMUSG00000110914	#N/A	4.52176	2.38407	0.717825	3.32124	0.000896185	0.00232183
ENSMUSG00000063522	Ly6m	3857.98	2.38094	0.132809	17.9276	7.17769e-72	5.23099e-70
ENSMUSG00000030666	Calcb	1276.68	2.3805	0.140704	16.9185	3.28581e-64	1.82497e-62
ENSMUSG00000104818	#N/A	3.07843	2.37976	0.765442	3.10899	0.00187725	0.004656
ENSMUSG00000106874	#N/A	269.694	2.3792	0.16438	14.4738	1.77502e-47	5.33354e-46
ENSMUSG00000086850	#N/A	2.2834	2.37377	0.968336	2.45139	0.0142304	0.0301645
ENSMUSG00000017652	Cd40	76.6774	2.36875	0.20884	11.3424	8.08713e-30	1.15327e-28
ENSMUSG00000029201	Ugdh	2562.56	2.36716	0.100291	23.6028	3.60592e-123	1.6402e-120
ENSMUSG00000028758	Kif17	74.911	2.36677	0.27211	8.69784	3.38258e-18	2.68874e-17
ENSMUSG00000029659	Medag	693.965	2.36479	0.130555	18.1133	2.50161e-73	1.89648e-71
ENSMUSG00000050921	P2ry10	251.001	2.35908	0.185989	12.6839	7.25901e-37	1.41543e-35
ENSMUSG00000011008	Mcoln2	289.538	2.35793	0.177748	13.2656	3.66398e-40	8.21966e-39
ENSMUSG00000111818	#N/A	6.03017	2.35333	0.617552	3.81074	0.00013855	0.000396542
ENSMUSG00000109036	#N/A	2.57104	2.35011	0.920475	2.55316	0.0106752	0.0232313
ENSMUSG00000015533	Itga2	867.04	2.34994	0.139223	16.8789	6.42993e-64	3.5121e-62
ENSMUSG00000071714	Csf2rb2	945.809	2.34988	0.107671	21.8247	1.35223e-105	3.0491e-103
ENSMUSG00000071713	Csf2rb	1182.1	2.3477	0.124657	18.8332	4.03564e-79	3.80244e-77
ENSMUSG00000062593	Lilrb4a	3.43711	2.34532	0.804887	2.91384	0.00357007	0.00847375
ENSMUSG00000061330	#N/A	4.60378	2.34473	0.927599	2.52774	0.01148	0.0248236
ENSMUSG00000097812	#N/A	5.33893	2.3425	0.708381	3.30683	0.000943569	0.00243479
ENSMUSG00000072620	Slfn2	551.097	2.34076	0.132629	17.6489	1.0381e-69	6.95106e-68
ENSMUSG00000026416	Il20	47.1037	2.33846	0.30353	7.70423	1.31634e-14	8.45575e-14
ENSMUSG00000087008	#N/A	12.5792	2.33812	0.378536	6.17674	6.54371e-10	3.04795e-09
ENSMUSG00000039328	Rnf122	175.434	2.33318	0.159822	14.5986	2.86577e-48	8.84266e-47
ENSMUSG00002075586	#N/A	21.2728	2.33085	0.311572	7.48094	7.37901e-14	4.51678e-13
ENSMUSG00000073489	Ifi204	271.161	2.32553	0.156394	14.8697	5.18528e-50	1.69304e-48
ENSMUSG00000028163	Nfkb1	4654.1	2.32202	0.100607	23.08	7.35184e-118	2.65694e-115
ENSMUSG00000042035	Igsf3	1286.87	2.31375	0.118974	19.4475	3.06082e-84	3.3368e-82
ENSMUSG00000018920	Cxcl16	1501.64	2.30999	0.124225	18.5952	3.51475e-77	3.08809e-75
ENSMUSG00000040055	Gjb6	141.673	2.30894	0.225436	10.2421	1.28428e-24	1.44671e-23
ENSMUSG00000102929	#N/A	18.8818	2.3087	0.358632	6.43752	1.21443e-10	5.94971e-10
ENSMUSG00000020407	Upp1	47.6914	2.3067	0.26312	8.76673	1.83938e-18	1.48218e-17
ENSMUSG00000077575	Gm24888	5.82717	2.30347	0.612005	3.76381	0.000167346	0.000475131
ENSMUSG00000071552	Tigit	5.51023	2.30296	0.592321	3.88803	0.000101061	0.000295063
ENSMUSG00000108389	#N/A	20.2414	2.30194	0.347175	6.63047	3.34627e-11	1.70856e-10
ENSMUSG00000053897	Slc39a8	252.849	2.30108	0.181251	12.6956	6.25657e-37	1.22449e-35
ENSMUSG00000030427	Lilra6	26.7473	2.29879	0.284659	8.07558	6.7159e-16	4.68975e-15
ENSMUSG00000104897	#N/A	23.1097	2.29692	0.320937	7.15693	8.25014e-13	4.73678e-12
ENSMUSG00000038917	3930402G23Rik	31.232	2.29511	0.348428	6.58706	4.48632e-11	2.26783e-10
ENSMUSG00000041351	Rap1gap	361.406	2.29354	0.138598	16.5481	1.65248e-61	8.27245e-60
ENSMUSG00000023067	Cdkn1a	13075	2.29043	0.0928229	24.6753	1.97024e-134	1.57512e-131
ENSMUSG00000025877	Hk3	79.6459	2.29035	0.171864	13.3265	1.62288e-40	3.68776e-39
ENSMUSG00000015134	Aldh1a3	95.0247	2.29002	0.235028	9.74361	1.96452e-22	1.9714e-21
ENSMUSG00000047330	Kcne4	154.864	2.2853	0.175047	13.0554	5.92179e-39	1.26501e-37
ENSMUSG00000050953	Gja1	3981.65	2.2846	0.0994667	22.9685	9.6192e-117	3.33913e-114
ENSMUSG00000024349	Sting1	331.678	2.28405	0.17472	13.0726	4.72074e-39	1.0109e-37
ENSMUSG00000055491	Pprc1	1771.27	2.28087	0.111513	20.4537	5.56334e-93	7.76571e-91
ENSMUSG00000020901	Pik3r5	417.803	2.27598	0.125468	18.14	1.54126e-73	1.1786e-71
ENSMUSG00000111709	Gm3776	117.36	2.27569	0.216446	10.5139	7.45721e-26	8.89404e-25
ENSMUSG00000048216	Gpr85	22.1909	2.27539	0.316441	7.19057	6.45215e-13	3.72719e-12
ENSMUSG00000091479	#N/A	14.4361	2.27217	0.527543	4.30707	1.6543e-05	5.27545e-05
ENSMUSG00000084208	#N/A	1.95069	2.27122	1.00962	2.24958	0.0244754	0.0493852
ENSMUSG00000073209	Klf14	10.4369	2.27072	0.476335	4.76708	1.86917e-06	6.57673e-06
ENSMUSG00000056632	Dsg3	7939.65	2.26762	0.0927073	24.46	3.93634e-132	2.9671e-129
ENSMUSG00000006574	Slc4a1	5.99345	2.26625	0.901049	2.51513	0.0118989	0.0256447
ENSMUSG00000115299	#N/A	3.66045	2.26294	0.764561	2.95979	0.00307853	0.00739217
ENSMUSG00000047945	Marcksl1	640.68	2.26059	0.158637	14.2501	4.47672e-46	1.26858e-44
ENSMUSG00000029449	Rhof	211.505	2.26004	0.153996	14.6759	9.19899e-49	2.90296e-47
ENSMUSG00000034427	Myo15b	21.0852	2.2546	0.326625	6.90274	5.10103e-12	2.77304e-11
ENSMUSG00000000628	Hk2	3766.73	2.25274	0.109449	20.5826	3.93237e-94	5.70022e-92
ENSMUSG00000119144	Gm23711	5.55066	2.25184	0.637914	3.53001	0.000415544	0.00112509
ENSMUSG00000089512	Gm26287	3.86749	2.25171	0.726101	3.1011	0.00192803	0.0047743
ENSMUSG00000092171	4833427F10Rik	3.56913	2.25018	0.739862	3.04134	0.00235524	0.00576056
ENSMUSG00000108291	#N/A	84.0004	2.24892	0.233571	9.62843	6.06466e-22	5.9149e-21
ENSMUSG00000048988	Elfn1	5.81405	2.24525	0.547759	4.09897	4.14994e-05	0.000126542
ENSMUSG00000090356	Teddm3	380.014	2.24408	0.193875	11.5749	5.52206e-31	8.32475e-30
ENSMUSG00000055430	Nap1l5	15.7825	2.24287	0.395598	5.66957	1.43158e-08	6.02262e-08
ENSMUSG00000024401	Tnf	200.027	2.2407	0.251835	8.89749	5.71262e-19	4.72594e-18
ENSMUSG00000032348	Gsta4	318.036	2.24024	0.145942	15.3502	3.53169e-53	1.2887e-51
ENSMUSG00000026821	Ralgds	5437.09	2.23891	0.0885105	25.2954	3.58626e-141	4.97962e-138
ENSMUSG00000092056	Gm7289	7.50659	2.23491	0.504278	4.43191	9.34029e-06	3.06678e-05
ENSMUSG00000032053	Pou2af1	2.46082	2.23218	0.943584	2.36564	0.0179987	0.0373686
ENSMUSG00000070284	Gmppb	759.176	2.23127	0.123559	18.0583	6.78871e-73	5.04506e-71
ENSMUSG00000001507	Itga3	5220.32	2.23026	0.109335	20.3984	1.72683e-92	2.34831e-90
ENSMUSG00000035621	Midn	6081.37	2.22804	0.0896239	24.8599	2.02271e-136	1.6676e-133
ENSMUSG00000104728	#N/A	46.9981	2.22773	0.229736	9.6969	3.10798e-22	3.08366e-21
ENSMUSG00000026984	Il36a	341.279	2.22613	0.186369	11.9447	6.91822e-33	1.13013e-31
ENSMUSG00000023947	Nfkbie	317.829	2.22223	0.148403	14.9743	1.0813e-50	3.65729e-49
ENSMUSG00000042842	Serpinb6b	53.3385	2.22137	0.235786	9.42115	4.4618e-21	4.14769e-20
ENSMUSG00000115248	#N/A	184.548	2.21985	0.154971	14.3243	1.54306e-46	4.4735e-45
ENSMUSG00000101517	#N/A	7.24253	2.21776	0.567635	3.90702	9.3443e-05	0.000273852
ENSMUSG00000042638	Gucy2c	21.6782	2.21667	0.324387	6.83341	8.29214e-12	4.45546e-11
ENSMUSG00000021922	Itih4	4.37266	2.21312	0.772233	2.86587	0.00415868	0.00976018
ENSMUSG00000024754	Cemip2	1078.13	2.21293	0.0920726	24.0346	1.20855e-127	7.24637e-125
ENSMUSG00000002603	Tgfb1	1360.58	2.20747	0.124111	17.7862	9.03692e-71	6.22486e-69
ENSMUSG00000071036	#N/A	2.51171	2.20641	0.915823	2.40921	0.0159873	0.0335355
ENSMUSG00000041324	Inhba	178.514	2.20613	0.162623	13.5659	6.38029e-42	1.52745e-40
ENSMUSG00000116657	#N/A	36.1402	2.20474	0.250494	8.80156	1.34925e-18	1.09425e-17
ENSMUSG00000043421	Hilpda	689.569	2.20401	0.227092	9.70534	2.86117e-22	2.84735e-21
ENSMUSG00000049130	C5ar1	340.982	2.20218	0.160858	13.6902	1.16265e-42	2.89368e-41
ENSMUSG00000108634	#N/A	2.6567	2.19843	0.891072	2.46718	0.0136182	0.0289928
ENSMUSG00002075561	#N/A	2.42842	2.19782	0.86607	2.53769	0.0111587	0.0241957
ENSMUSG00000054321	Taf4b	474.473	2.19259	0.114109	19.2148	2.78042e-82	2.83216e-80
ENSMUSG00000025612	Bach1	3779.43	2.18903	0.087009	25.1586	1.1372e-139	1.30442e-136
ENSMUSG00000038508	Gdf15	9.81517	2.1873	0.495467	4.41463	1.01184e-05	3.31033e-05
ENSMUSG00000063651	Cnfn	5320.93	2.18652	0.12425	17.5978	2.56258e-69	1.68594e-67
ENSMUSG00000056888	Glipr1	64.4071	2.18624	0.181238	12.0628	1.66079e-33	2.79076e-32
ENSMUSG00000100629	#N/A	2.25142	2.18587	0.95637	2.2856	0.0222779	0.045357
ENSMUSG00000100396	#N/A	3.68987	2.18257	0.681566	3.20228	0.00136344	0.0034504
ENSMUSG00000086443	#N/A	8.56144	2.18141	0.500499	4.35847	1.30976e-05	4.22885e-05
ENSMUSG00000041984	Rptn	419.317	2.17953	0.173474	12.564	3.32986e-36	6.257e-35
ENSMUSG00000101372	Gm19028	2.37503	2.17861	0.942027	2.31269	0.0207399	0.0424846
ENSMUSG00000087700	#N/A	6.90917	2.17839	0.53474	4.07373	4.62665e-05	0.000140412
ENSMUSG00000034551	Hdx	15.6436	2.1777	0.355258	6.1299	8.79327e-10	4.05708e-09
ENSMUSG00000030471	Zdhhc13	1038.36	2.17561	0.126685	17.1733	4.20718e-66	2.48865e-64
ENSMUSG00000039997	Ifi203	282.907	2.17524	0.132319	16.4394	9.99293e-61	4.85513e-59
ENSMUSG00000049511	Htr1b	14.351	2.17492	0.442979	4.90977	9.11851e-07	3.30038e-06
ENSMUSG00000098934	Gvin-ps4	7.77759	2.17433	0.484825	4.48478	7.299e-06	2.42552e-05
ENSMUSG00000029580	Actb	37286	2.17311	0.105226	20.6518	9.39544e-95	1.37706e-92
ENSMUSG00000027737	Slc7a11	199.267	2.17274	0.216444	10.0383	1.03412e-23	1.11356e-22
ENSMUSG00000038059	Smim3	712.225	2.16713	0.0934196	23.1978	4.79179e-119	1.78052e-116
ENSMUSG00000022218	Tgm1	5933.4	2.1653	0.0959288	22.5719	8.18092e-113	2.32537e-110
ENSMUSG00000112267	#N/A	5.27211	2.16484	0.647314	3.34433	0.000824805	0.00214892
ENSMUSG00000022901	Cd86	420.255	2.16406	0.120896	17.9002	1.17522e-71	8.4944e-70
ENSMUSG00000020399	Havcr2	316.298	2.1531	0.136958	15.7209	1.08717e-55	4.39905e-54
ENSMUSG00000024190	Dusp1	8406.54	2.15161	0.375732	5.72646	1.0255e-08	4.37071e-08
ENSMUSG00000105041	#N/A	3.51741	2.1509	0.729492	2.94848	0.00319338	0.00764776
ENSMUSG00000102525	#N/A	18.2351	2.15071	0.375634	5.72554	1.03105e-08	4.39295e-08
ENSMUSG00000048373	Fgfbp1	3660.83	2.14853	0.110759	19.3982	7.99129e-84	8.53547e-82
ENSMUSG00000034227	Foxj1	4.78379	2.14387	0.613495	3.49451	0.000474926	0.00127514
ENSMUSG00000027829	Ccnl1	3912.67	2.14276	0.105645	20.2826	1.83007e-91	2.4508e-89
ENSMUSG00000060445	Sycp2	10.4069	2.14192	0.423751	5.05467	4.31127e-07	1.60718e-06
ENSMUSG00000000216	Scnn1g	205.258	2.14029	0.169281	12.6434	1.21635e-36	2.34061e-35
ENSMUSG00000042246	Tmc7	251.269	2.13982	0.147295	14.5275	8.11669e-48	2.45567e-46
ENSMUSG00000036432	Siah2	449.881	2.13939	0.127288	16.8076	2.14848e-63	1.1544e-61
ENSMUSG00000018143	Mafk	2962.62	2.13839	0.100279	21.3245	6.73181e-101	1.25069e-98
ENSMUSG00000027962	Vcam1	332.262	2.13565	0.157089	13.5951	4.27921e-42	1.03383e-40
ENSMUSG00000036699	Zcchc12	11.5357	2.1354	0.435121	4.90761	9.2193e-07	3.33411e-06
ENSMUSG00000021385	Ippk	766.534	2.13174	0.108433	19.6596	4.78796e-86	5.46822e-84
ENSMUSG00000107178	#N/A	12.4344	2.13163	0.406718	5.24105	1.59662e-07	6.17353e-07
ENSMUSG00000028121	Bcar3	622.632	2.13089	0.167149	12.7484	3.18106e-37	6.3005e-36
ENSMUSG00000070544	Top1	3321.38	2.12924	0.101947	20.8858	7.20288e-97	1.16581e-94
ENSMUSG00000114694	Gm47995	5.70141	2.1242	0.62648	3.39069	0.000697176	0.00183544
ENSMUSG00000027520	Zdbf2	99.7231	2.12303	0.188662	11.2531	2.23696e-29	3.13912e-28
ENSMUSG00000049128	Ivl	2492.85	2.12165	0.147797	14.3552	9.88404e-47	2.88772e-45
ENSMUSG00000118433	Gm50471	22.7238	2.12033	0.338357	6.26655	3.69145e-10	1.75473e-09
ENSMUSG00000024379	Tslp	79.2509	2.11868	0.357889	5.91994	3.22055e-09	1.42272e-08
ENSMUSG00000018821	Avpi1	3157.7	2.11674	0.146993	14.4003	5.15269e-47	1.52227e-45
ENSMUSG00000067714	Lpar5	312.599	2.11403	0.103589	20.4079	1.42185e-92	1.94359e-90
ENSMUSG00000025129	Ppp1r27	33.2368	2.11214	0.290448	7.272	3.54191e-13	2.08159e-12
ENSMUSG00000053716	Dusp7	6836.48	2.11201	0.107921	19.57	2.78894e-85	3.14435e-83
ENSMUSG00000045377	Tmem88	53.7526	2.10658	0.215452	9.77749	1.40656e-22	1.42012e-21
ENSMUSG00000027612	Mmp24	4.11352	2.10554	0.707174	2.97741	0.00290698	0.00700958
ENSMUSG00000082826	#N/A	11.5577	2.09294	0.418422	5.00197	5.67465e-07	2.09353e-06
ENSMUSG00000041313	Slc7a1	2512.94	2.09286	0.086952	24.0692	5.25907e-128	3.22662e-125
ENSMUSG00000002897	Il17ra	1475.17	2.09263	0.0884328	23.6635	8.56599e-124	4.0355e-121
ENSMUSG00000022094	Slc39a14	985.54	2.0925	0.0998861	20.9488	1.92296e-97	3.13158e-95
ENSMUSG00000005483	Dnajb1	4423.73	2.09171	0.0925372	22.604	3.95514e-113	1.14664e-110
ENSMUSG00000079144	A130010J15Rik	574.432	2.09077	0.143134	14.607	2.53276e-48	7.85187e-47
ENSMUSG00000065818	Snord35a	4.76611	2.08996	0.681016	3.06889	0.00214856	0.0052891
ENSMUSG00000116132	#N/A	2.17464	2.08988	0.849188	2.46104	0.0138537	0.0294345
ENSMUSG00000029135	Fosl2	6882.64	2.08867	0.098214	21.2665	2.3187e-100	4.21875e-98
ENSMUSG00000028874	Fgr	157.434	2.08634	0.177368	11.7627	6.0724e-32	9.50191e-31
ENSMUSG00000086806	#N/A	7.41136	2.0853	0.57162	3.64806	0.000264228	0.00073231
ENSMUSG00000021109	Hif1a	3363.6	2.08428	0.107079	19.4649	2.1798e-84	2.3862e-82
ENSMUSG00000074445	Sprr2a3	26.3683	2.08354	0.813814	2.56022	0.0104606	0.0228095
ENSMUSG00000065734	Snord49a	19.8126	2.0835	0.318296	6.54577	5.91892e-11	2.96362e-10
ENSMUSG00000021733	Slc4a7	790.562	2.08297	0.09172	22.7101	3.56104e-114	1.09241e-111
ENSMUSG00000056501	Cebpb	4586.47	2.08278	0.1197	17.4	8.24325e-68	5.08116e-66
ENSMUSG00000092247	Gm20426	10.2966	2.08264	0.518136	4.01949	5.8323e-05	0.000175248
ENSMUSG00000103200	#N/A	3.06668	2.07842	0.862852	2.40877	0.0160062	0.0335637
ENSMUSG00000117779	#N/A	5.39532	2.07655	0.658356	3.15415	0.00160969	0.00403179
ENSMUSG00000090958	Lrrc32	794.616	2.0733	0.115947	17.8814	1.64696e-71	1.17432e-69
ENSMUSG00000061024	Rrs1	1555.69	2.07249	0.102548	20.2099	8.01478e-91	1.0365e-88
ENSMUSG00000024732	Ccdc86	750.719	2.07197	0.112244	18.4594	4.37777e-76	3.68992e-74
ENSMUSG00000017009	Sdc4	15357.7	2.06933	0.0987649	20.9521	1.79661e-97	2.96239e-95
ENSMUSG00000093919	#N/A	3.2185	2.06844	0.779703	2.65286	0.00798126	0.0177944
ENSMUSG00000074743	Thbd	1311.82	2.06692	0.112592	18.3576	2.87133e-75	2.35986e-73
ENSMUSG00000027660	Skil	1984.32	2.06513	0.097296	21.2252	5.58779e-100	9.96061e-98
ENSMUSG00000020941	Map3k14	799.213	2.06221	0.144996	14.2225	6.64189e-46	1.86809e-44
ENSMUSG00000040747	Cd53	798.331	2.0588	0.11274	18.2615	1.67644e-74	1.33216e-72
ENSMUSG00000097828	#N/A	3.35832	2.05835	0.733599	2.80582	0.00501891	0.011626
ENSMUSG00000022534	Mefv	83.1042	2.0577	0.185955	11.0656	1.84271e-28	2.48285e-27
ENSMUSG00000026068	Il18rap	83.8495	2.05604	0.196687	10.4533	1.4147e-25	1.66025e-24
ENSMUSG00000115270	#N/A	12.327	2.05412	0.439726	4.67135	2.99226e-06	1.03192e-05
ENSMUSG00000061950	Ppp4r1	2579.69	2.05015	0.0787746	26.0256	2.54404e-149	5.16284e-146
ENSMUSG00000041438	Utp4	1331.34	2.05006	0.102193	20.0608	1.62537e-89	2.0517e-87
ENSMUSG00000025489	Ifitm5	27.0977	2.04842	0.359945	5.69091	1.26363e-08	5.34507e-08
ENSMUSG00000072572	Slc39a2	311.951	2.04803	0.130816	15.6558	3.03496e-55	1.20223e-53
ENSMUSG00000056656	Apol8	43.952	2.04337	0.303015	6.74344	1.54678e-11	8.13699e-11
ENSMUSG00000065642	Snora69	9.2345	2.04184	0.469631	4.34776	1.37533e-05	4.42973e-05
ENSMUSG00000030413	Pglyrp1	51.9586	2.03791	0.21987	9.26869	1.88452e-20	1.68763e-19
ENSMUSG00000051606	#N/A	7.33559	2.03718	0.50879	4.00398	6.22859e-05	0.000186518
ENSMUSG00000083646	#N/A	7.98192	2.03552	0.4792	4.24775	2.15931e-05	6.80934e-05
ENSMUSG00000107352	#N/A	6.99355	2.03462	0.471714	4.31326	1.60868e-05	5.13866e-05
ENSMUSG00000028771	Ptpn12	1985.64	2.03332	0.0854298	23.8011	3.25709e-125	1.68488e-122
ENSMUSG00000074796	Slc4a11	292.594	2.03318	0.148394	13.7013	9.9758e-43	2.49225e-41
ENSMUSG00000113200	#N/A	3.21027	2.03194	0.831659	2.44323	0.0145564	0.0308035
ENSMUSG00000032220	Myo1e	4076.2	2.02848	0.10213	19.8617	8.72832e-88	1.05146e-85
ENSMUSG00000092827	Mir3091	4.13779	2.02765	0.76494	2.65073	0.00803174	0.0178964
ENSMUSG00000045394	Epcam	6348.91	2.02628	0.0985267	20.5658	5.55971e-94	7.97154e-92
ENSMUSG00000028794	A3galt2	36.0381	2.02514	0.308553	6.56335	5.26116e-11	2.64734e-10
ENSMUSG00000033730	Egr3	7273.01	2.02319	0.105284	19.2165	2.69557e-82	2.75638e-80
ENSMUSG00000107659	#N/A	3.56965	2.02234	0.842383	2.40074	0.0163619	0.0342751
ENSMUSG00000014813	Stc1	183.947	2.02085	0.141239	14.308	1.95131e-46	5.62002e-45
ENSMUSG00000047443	Erfe	25.079	2.02075	0.31839	6.34678	2.19866e-10	1.05907e-09
ENSMUSG00000020227	Irak3	802.864	2.02022	0.109368	18.4718	3.48032e-76	2.95234e-74
ENSMUSG00000026832	Cytip	675.848	2.01909	0.114942	17.5662	4.47186e-69	2.93474e-67
ENSMUSG00000068631	#N/A	4.30261	2.01805	0.734246	2.74847	0.0059875	0.0136646
ENSMUSG00000065353	Snora73b	77.196	2.0166	0.279777	7.20786	5.68379e-13	3.2956e-12
ENSMUSG00000045763	Basp1	186.891	2.016	0.12942	15.5772	1.03968e-54	4.02775e-53
ENSMUSG00000018171	Vmp1	2727.95	2.01532	0.110082	18.3074	7.22336e-75	5.86359e-73
ENSMUSG00000082218	Gm13602	7.17098	2.0141	0.502691	4.00665	6.15869e-05	0.000184551
ENSMUSG00000024331	Dsc2	193.409	2.01387	0.158951	12.6697	8.70245e-37	1.68939e-35
ENSMUSG00000024798	Htr7	26.0835	2.01124	0.308867	6.51168	7.43142e-11	3.6915e-10
ENSMUSG00000033510	Otud7a	80.0383	2.01041	0.235554	8.53481	1.40389e-17	1.07949e-16
ENSMUSG00000059585	#N/A	3.03188	2.00576	0.770332	2.60376	0.00922077	0.020321
ENSMUSG00000101122	Gm17971	48.0207	2.00516	0.248769	8.06035	7.60762e-16	5.29702e-15
ENSMUSG00000109799	#N/A	4.56	2.0038	0.570866	3.51009	0.000447947	0.00120688
ENSMUSG00000065904	Gm26109	4.96517	2.00323	0.669772	2.99091	0.0027815	0.00672669
ENSMUSG00000103164	#N/A	9.73063	2.00246	0.446007	4.48974	7.13091e-06	2.37175e-05
ENSMUSG00000013846	St3gal1	1396.38	1.99982	0.11302	17.6944	4.63459e-70	3.14318e-68
ENSMUSG00000073680	Tmem88b	31.5936	1.99869	0.235	8.50506	1.81495e-17	1.38788e-16
ENSMUSG00000074252	Gm10654	17.5752	1.9954	0.374515	5.32796	9.93241e-08	3.9075e-07
ENSMUSG00000024927	Rela	3267.84	1.99496	0.0893112	22.3372	1.60959e-110	4.20438e-108
ENSMUSG00000040010	Slc7a5	3806.89	1.99454	0.100938	19.7601	6.5649e-87	7.7666e-85
ENSMUSG00000007682	Dio2	181.924	1.99437	0.2699	7.38929	1.4762e-13	8.87337e-13
ENSMUSG00000085196	Gm14963	3.91587	1.99263	0.658765	3.0248	0.00248796	0.00605846
ENSMUSG00000097804	Gm16685	8.18973	1.99239	0.544804	3.65708	0.000255108	0.000708373
ENSMUSG00000027849	Syt6	2.72072	1.99136	0.853976	2.33187	0.0197074	0.0405649
ENSMUSG00000023903	Mmp25	75.6112	1.98956	0.210713	9.44206	3.65523e-21	3.40991e-20
ENSMUSG00000031734	Irx3	1898.7	1.98324	0.0991235	20.0078	4.71124e-89	5.8353e-87
ENSMUSG00000042659	Arrdc4	2254.48	1.98115	0.0885231	22.38	6.1583e-111	1.67493e-108
ENSMUSG00000065080	Gm26497	4.81262	1.98092	0.657991	3.01056	0.00260769	0.00633015
ENSMUSG00000105758	Mirlet7e	2.89563	1.97905	0.802131	2.46725	0.0136157	0.0289919
ENSMUSG00000064542	Gm22980	3.91544	1.97883	0.74199	2.66692	0.0076551	0.0171251
ENSMUSG00000037188	Grhl3	4364.74	1.97836	0.131048	15.0965	1.70736e-51	5.91125e-50
ENSMUSG00000041046	Ramp3	239.181	1.97602	0.149212	13.2431	4.94924e-40	1.1028e-38
ENSMUSG00000022686	B3gnt5	15.6011	1.97589	0.341647	5.78343	7.31931e-09	3.15365e-08
ENSMUSG00000074639	Rdh16f2	4.10607	1.97575	0.706197	2.79773	0.00514626	0.0118918
ENSMUSG00000042688	Mapk6	3934.6	1.97533	0.0986874	20.0161	3.98918e-89	4.96427e-87
ENSMUSG00000032402	Smad3	1715.56	1.97416	0.102979	19.1706	6.52106e-82	6.59152e-80
ENSMUSG00000105196	Mir142	25.7616	1.97288	0.287428	6.8639	6.70039e-12	3.61788e-11
ENSMUSG00000052736	Klrc2	6.00005	1.97264	0.617817	3.19292	0.00140841	0.00355736
ENSMUSG00000042244	Pglyrp3	167.493	1.97219	0.181203	10.8839	1.37586e-27	1.79072e-26
ENSMUSG00000058056	Palld	1119.98	1.97116	0.0902085	21.8511	7.5807e-106	1.76986e-103
ENSMUSG00000009471	Myod1	104.447	1.97097	0.24821	7.94072	2.01004e-15	1.36251e-14
ENSMUSG00000027399	Il1a	713.767	1.96716	0.164556	11.9544	6.16069e-33	1.00826e-31
ENSMUSG00000086997	#N/A	12.6365	1.96672	0.397973	4.94185	7.73856e-07	2.81754e-06
ENSMUSG00000082902	#N/A	9.22403	1.96569	0.520805	3.77433	0.000160437	0.000456253
ENSMUSG00000072898	#N/A	5.66597	1.96549	0.647205	3.03689	0.00239031	0.00583953
ENSMUSG00000041827	Oasl1	19.5221	1.96493	0.370004	5.31057	1.09284e-07	4.28592e-07
ENSMUSG00000038400	Pmepa1	1606.53	1.96294	0.137544	14.2714	3.29755e-46	9.42534e-45
ENSMUSG00000107115	#N/A	2.7657	1.96245	0.774667	2.53328	0.0113001	0.024466
ENSMUSG00000050854	Tmem125	608.35	1.96189	0.118747	16.5216	2.56567e-61	1.27472e-59
ENSMUSG00000067297	Ifit1bl2	5.34584	1.96125	0.598691	3.27591	0.00105324	0.00269981
ENSMUSG00000054342	Kcnn4	98.8326	1.95884	0.175707	11.1483	7.29582e-29	1.00041e-27
ENSMUSG00000036931	Nfkbid	159.379	1.95761	0.193946	10.0936	5.89679e-24	6.43912e-23
ENSMUSG00000026770	Il2ra	58.6154	1.95666	0.206232	9.48762	2.3637e-21	2.22711e-20
ENSMUSG00000114582	3110040M04Rik	6.57462	1.95628	0.53572	3.65169	0.00026052	0.000722641
ENSMUSG00000024261	Syt4	131.26	1.95605	0.18192	10.7522	5.78416e-27	7.32235e-26
ENSMUSG00000020701	Tmem132e	13.9625	1.95586	0.431262	4.53519	5.75507e-06	1.93218e-05
ENSMUSG00000028849	Map7d1	7633.66	1.95513	0.101946	19.178	5.64688e-82	5.72985e-80
ENSMUSG00000034416	Pkd1l2	2.75249	1.95388	0.775151	2.52065	0.0117139	0.0252727
ENSMUSG00000083650	#N/A	3.93813	1.95195	0.668368	2.92048	0.00349498	0.0083127
ENSMUSG00000047180	Neurl3	311.802	1.94956	0.121426	16.0556	5.22543e-58	2.30146e-56
ENSMUSG00000106115	#N/A	12.2278	1.94935	0.400284	4.86992	1.11642e-06	4.00836e-06
ENSMUSG00000054520	Sh3bp2	1079.81	1.94729	0.0883052	22.0518	9.18433e-108	2.30763e-105
ENSMUSG00000083392	Gm6335	37.5417	1.94688	0.252256	7.71785	1.18312e-14	7.6334e-14
ENSMUSG00000024789	Jak2	2090.59	1.94674	0.0905876	21.4901	1.92595e-102	3.76374e-100
ENSMUSG00000077734	Snord83b	19.1457	1.94657	0.35621	5.46468	4.63743e-08	1.87501e-07
ENSMUSG00000042406	Atf4	5531.36	1.94647	0.106706	18.2414	2.42279e-74	1.91946e-72
ENSMUSG00000073753	#N/A	7.44008	1.94573	0.529205	3.67671	0.00023626	0.000657976
ENSMUSG00000081103	#N/A	7.02158	1.94526	0.513218	3.79031	0.000150456	0.000429118
ENSMUSG00000032508	Myd88	1912.25	1.94487	0.100195	19.4108	6.256e-84	6.73656e-82
ENSMUSG00000035557	Krt17	7973.04	1.9448	0.140195	13.8721	9.35596e-44	2.43661e-42
ENSMUSG00000003348	Mob3a	960.65	1.94382	0.104182	18.6579	1.08935e-77	9.644e-76
ENSMUSG00000018865	Sult4a1	18.3375	1.94267	0.361139	5.37928	7.47826e-08	2.97395e-07
ENSMUSG00000117508	#N/A	3.42865	1.94048	0.804542	2.41191	0.0158692	0.0333144
ENSMUSG00000005125	Ndrg1	7371.83	1.93797	0.0823209	23.5417	1.52856e-122	6.61091e-120
ENSMUSG00000105302	#N/A	5.36048	1.93525	0.628575	3.0788	0.00207838	0.00512638
ENSMUSG00000103439	Gm7019	94.6664	1.93375	0.15012	12.8814	5.72789e-38	1.17142e-36
ENSMUSG00000089942	Pira2	32.4487	1.93299	0.258973	7.46405	8.39004e-14	5.11428e-13
ENSMUSG00000023988	Bysl	860.665	1.93229	0.112294	17.2074	2.33687e-66	1.38854e-64
ENSMUSG00000052779	#N/A	96.9958	1.93224	0.153636	12.5768	2.83306e-36	5.34635e-35
ENSMUSG00000029322	Plac8	38.512	1.9311	0.31922	6.04942	1.45364e-09	6.57353e-09
ENSMUSG00000067931	Zfp948	799.899	1.93017	0.139754	13.8112	2.18224e-43	5.58949e-42
ENSMUSG00000002699	Lcp2	202.639	1.9295	0.133912	14.4087	4.56145e-47	1.35062e-45
ENSMUSG00000041287	Sox15	267.976	1.92811	0.139045	13.8668	1.0072e-43	2.61536e-42
ENSMUSG00000097467	#N/A	9.0126	1.92594	0.456662	4.21744	2.47096e-05	7.73845e-05
ENSMUSG00000005667	Mthfd2	225.838	1.92446	0.151661	12.6892	6.78721e-37	1.32637e-35
ENSMUSG00000043439	Epop	344.383	1.92433	0.148569	12.9525	2.27465e-38	4.73637e-37
ENSMUSG00000116679	#N/A	13.9036	1.92418	0.378739	5.08048	3.76477e-07	1.41183e-06
ENSMUSG00000031444	F10	15.906	1.92407	0.380116	5.06178	4.1536e-07	1.55059e-06
ENSMUSG00000021363	Mak	13.9285	1.92374	0.470242	4.09096	4.29591e-05	0.000130796
ENSMUSG00000085977	#N/A	2.78851	1.92345	0.836192	2.30025	0.0214339	0.0437433
ENSMUSG00000111078	#N/A	12.9379	1.92316	0.415069	4.63334	3.59807e-06	1.23166e-05
ENSMUSG00000001707	Eef1e1	457.309	1.92286	0.114304	16.8224	1.67227e-63	9.02204e-62
ENSMUSG00000002983	Relb	1022.25	1.92234	0.107313	17.9134	9.27747e-72	6.74265e-70
ENSMUSG00000024843	Chka	973.415	1.92216	0.139297	13.799	2.58566e-43	6.61638e-42
ENSMUSG00000006469	Slc34a3	3.5923	1.92181	0.793659	2.42145	0.0154587	0.0325277
ENSMUSG00000064602	Snora41	30.3651	1.92161	0.279834	6.86697	6.55778e-12	3.54378e-11
ENSMUSG00000028381	Ugcg	4255.76	1.92043	0.0882736	21.7555	6.13345e-105	1.34844e-102
ENSMUSG00000048621	Gm6377	90.6148	1.92019	0.322605	5.95216	2.64632e-09	1.17475e-08
ENSMUSG00000077493	#N/A	6.3739	1.91672	0.572906	3.34562	0.000820998	0.00214049
ENSMUSG00000028893	Sesn2	1184.31	1.91635	0.114518	16.7341	7.39951e-63	3.90428e-61
ENSMUSG00000053338	Tarm1	22.6073	1.91566	0.290041	6.60481	3.98034e-11	2.02019e-10
ENSMUSG00000101309	#N/A	249.44	1.91554	0.129235	14.8222	1.05351e-49	3.39363e-48
ENSMUSG00000035678	Tnfsf9	49.0459	1.91505	0.265418	7.21521	5.38517e-13	3.12933e-12
ENSMUSG00000026579	F5	13.3631	1.91291	0.355989	5.3735	7.72235e-08	3.06916e-07
ENSMUSG00000062939	Stat4	8.41692	1.91063	0.433178	4.41073	1.03021e-05	3.36792e-05
ENSMUSG00000032000	Birc3	1419.94	1.90966	0.0961945	19.8521	1.05747e-87	1.26809e-85
ENSMUSG00000107286	#N/A	4.84692	1.90908	0.649401	2.93976	0.00328469	0.00784863
ENSMUSG00000068227	Il2rb	290.275	1.90606	0.117527	16.2181	3.7592e-59	1.72779e-57
ENSMUSG00000064647	Gm23301	16.6792	1.9051	0.354591	5.37268	7.75747e-08	3.08129e-07
ENSMUSG00000028403	Zdhhc21	2314.18	1.9023	0.0880992	21.5927	2.10154e-103	4.26483e-101
ENSMUSG00000053801	Grwd1	926.85	1.90109	0.111964	16.9795	1.16534e-64	6.56926e-63
ENSMUSG00000016498	Pdcd1lg2	10.1678	1.90077	0.496674	3.82699	0.000129717	0.00037283
ENSMUSG00000094162	Ccl19-ps3	43.2927	1.89929	0.235298	8.07182	6.92595e-16	4.83515e-15
ENSMUSG00000030510	Cers3	2695.57	1.89809	0.0982186	19.3251	3.30194e-83	3.47059e-81
ENSMUSG00000116718	#N/A	3.27696	1.89774	0.727442	2.60879	0.0090864	0.0200533
ENSMUSG00000015605	Srf	1684.72	1.89518	0.110551	17.1431	7.07317e-66	4.13757e-64
ENSMUSG00000107761	#N/A	195.162	1.89445	0.125845	15.0538	3.25767e-51	1.1176e-49
ENSMUSG00000043461	Sptssb	24.0348	1.89413	0.692314	2.73594	0.00622018	0.0141552
ENSMUSG00000065147	Snora31	109.392	1.89177	0.237011	7.9818	1.4422e-15	9.85449e-15
ENSMUSG00000029826	Zc3hav1	2644.68	1.89167	0.0846765	22.3399	1.51245e-110	3.99015e-108
ENSMUSG00000029321	Slc10a6	703.694	1.89065	0.124116	15.2329	2.13727e-52	7.60936e-51
ENSMUSG00000056708	Ier5	2150.21	1.89055	0.0974036	19.4095	6.41963e-84	6.88466e-82
ENSMUSG00000046546	Fam43a	1551.64	1.88957	0.104058	18.1588	1.09312e-73	8.43237e-72
ENSMUSG00000049608	Gpr55	30.5587	1.88642	0.283402	6.65636	2.80689e-11	1.44237e-10
ENSMUSG00000105378	#N/A	4.5572	1.88601	0.684507	2.75528	0.00586423	0.0134157
ENSMUSG00000089755	#N/A	2.75511	1.88521	0.751712	2.50789	0.0121456	0.0261357
ENSMUSG00000041372	B4galnt3	511.239	1.88477	0.123849	15.2183	2.67419e-52	9.50813e-51
ENSMUSG00000024539	Ptpn2	791.238	1.88476	0.0883043	21.3439	4.44377e-101	8.31458e-99
ENSMUSG00000046623	Gjb4	3941.53	1.88461	0.110462	17.0612	2.88521e-65	1.64401e-63
ENSMUSG00000102740	#N/A	2.57737	1.88367	0.797657	2.3615	0.0182013	0.0377564
ENSMUSG00000027995	Tlr2	303.925	1.88127	0.188659	9.97179	2.0255e-23	2.14865e-22
ENSMUSG00000039236	Isg20	102.908	1.87818	0.17448	10.7645	5.0662e-27	6.43508e-26
ENSMUSG00000001542	Ell2	1447.95	1.87781	0.0886364	21.1855	1.29837e-99	2.28358e-97
ENSMUSG00000100615	Gm5511	4.4965	1.87419	0.603676	3.10464	0.00190513	0.00472157
ENSMUSG00000073490	Ifi207	533.228	1.87294	0.142463	13.1468	1.77554e-39	3.87447e-38
ENSMUSG00000026278	Bok	3606.47	1.87274	0.111928	16.7317	7.69823e-63	4.05379e-61
ENSMUSG00000044737	Klk14	7.91601	1.87238	0.453869	4.12539	3.70115e-05	0.000113592
ENSMUSG00000050721	Plekho2	1206.43	1.87229	0.122821	15.2441	1.80303e-52	6.43674e-51
ENSMUSG00000027459	Fam110a	1853.16	1.87227	0.118978	15.7363	8.52933e-56	3.46186e-54
ENSMUSG00000020075	Ddx21	4564.45	1.87107	0.0796449	23.4927	4.84302e-122	2.02807e-119
ENSMUSG00000110542	#N/A	9.73624	1.86972	0.426834	4.38043	1.18445e-05	3.84404e-05
ENSMUSG00000024041	Cryaa	29.0455	1.86681	0.307244	6.07597	1.23239e-09	5.6076e-09
ENSMUSG00000028583	Pdpn	792.411	1.86422	0.124907	14.9248	2.27229e-50	7.55006e-49
ENSMUSG00000117579	#N/A	7.62349	1.86394	0.489463	3.80814	0.000140015	0.000400551
ENSMUSG00000030539	Sema4b	3145.72	1.86119	0.102316	18.1907	6.11109e-74	4.78406e-72
ENSMUSG00000032717	Mdfi	507.075	1.8595	0.123031	15.1141	1.30752e-51	4.54478e-50
ENSMUSG00000038094	Atp13a4	208.403	1.85851	0.170527	10.8986	1.16995e-27	1.528e-26
ENSMUSG00000028862	Map3k6	2368.73	1.85768	0.119815	15.5045	3.23408e-54	1.22942e-52
ENSMUSG00000042549	Map2k3os	103.288	1.8539	0.157756	11.7517	6.92435e-32	1.08094e-30
ENSMUSG00000066278	Vps37b	1666.75	1.85331	0.0988328	18.752	1.86453e-78	1.71993e-76
ENSMUSG00000003379	Cd79a	3.96462	1.85312	0.733453	2.52657	0.0115183	0.0248895
ENSMUSG00000024679	Ms4a6d	295.517	1.85166	0.139033	13.3181	1.81595e-40	4.11583e-39
ENSMUSG00000042425	Frmpd3	9.83837	1.85157	0.464618	3.98515	6.74384e-05	0.000200922
ENSMUSG00000014444	Piezo1	4602.89	1.8512	0.114509	16.1664	8.70653e-59	3.93989e-57
ENSMUSG00000112895	#N/A	3.81483	1.85109	0.610103	3.03406	0.00241287	0.00588975
ENSMUSG00000032688	Malt1	1364.51	1.85042	0.103033	17.9595	4.04791e-72	2.96645e-70
ENSMUSG00000045868	Gvin1	131.136	1.85028	0.208502	8.87416	7.0465e-19	5.80034e-18
ENSMUSG00000044734	Serpinb1a	1514.3	1.84945	0.0949077	19.4868	1.42114e-84	1.56872e-82
ENSMUSG00000026107	Nabp1	784.711	1.84874	0.163512	11.3065	1.21905e-29	1.73374e-28
ENSMUSG00000086846	#N/A	12.3674	1.84716	0.481158	3.83898	0.000123544	0.000355824
ENSMUSG00000050244	Heatr1	1497.83	1.84633	0.0824745	22.3867	5.30213e-111	1.45709e-108
ENSMUSG00000029552	Tes	381.188	1.84477	0.0984435	18.7394	2.36489e-78	2.15658e-76
ENSMUSG00000038894	Irs2	1354.56	1.84301	0.113559	16.2296	3.11507e-59	1.43926e-57
ENSMUSG00000035372	1810055G02Rik	776.773	1.84293	0.117236	15.7197	1.10763e-55	4.47497e-54
ENSMUSG00000108701	#N/A	35.0553	1.8401	0.224581	8.1935	2.53736e-16	1.81657e-15
ENSMUSG00000064925	Snora62	4.47487	1.83671	0.699647	2.6252	0.00865976	0.0192033
ENSMUSG00000046908	Ltb4r1	1344.02	1.83515	0.114194	16.0705	4.10736e-58	1.81508e-56
ENSMUSG00000025648	Pfkfb4	980.787	1.8344	0.123373	14.8687	5.2628e-50	1.71623e-48
ENSMUSG00000021868	Ppif	2972.31	1.83159	0.112232	16.3197	7.15251e-60	3.37563e-58
ENSMUSG00000114554	#N/A	6.77008	1.83034	0.468564	3.90626	9.3734e-05	0.000274613
ENSMUSG00000096957	E230013L22Rik	28.7696	1.82949	0.259649	7.04601	1.84124e-12	1.03111e-11
ENSMUSG00000118093	#N/A	7.9118	1.82884	0.488375	3.74474	0.000180578	0.000510611
ENSMUSG00000103632	#N/A	13.5996	1.82855	0.395191	4.627	3.70992e-06	1.26863e-05
ENSMUSG00000058873	#N/A	26.6844	1.82852	0.260583	7.01704	2.26623e-12	1.26134e-11
ENSMUSG00000086743	#N/A	14.0707	1.82648	0.420225	4.34643	1.3837e-05	4.45505e-05
ENSMUSG00000031372	Trex2	1197.59	1.8257	0.121738	14.997	7.683e-51	2.60866e-49
ENSMUSG00000029860	Zyx	2664.84	1.82483	0.0960211	19.0045	1.56595e-80	1.51329e-78
ENSMUSG00000058672	Tubb2a	4721.39	1.82359	0.112084	16.2699	1.61412e-59	7.51035e-58
ENSMUSG00000092374	#N/A	34.9994	1.82348	0.237792	7.66836	1.74214e-14	1.10696e-13
ENSMUSG00000042540	Acot5	114.627	1.82233	0.25809	7.06082	1.65524e-12	9.29909e-12
ENSMUSG00000042354	Gnl3	2261.04	1.82212	0.105166	17.3261	2.98917e-67	1.81706e-65
ENSMUSG00000015176	Nolc1	2506.11	1.82154	0.0970912	18.7611	1.56982e-78	1.45316e-76
ENSMUSG00000108614	#N/A	12.4752	1.82148	0.387002	4.70664	2.51837e-06	8.74783e-06
ENSMUSG00000050931	Sgms2	605.082	1.81805	0.114113	15.932	3.80231e-57	1.61274e-55
ENSMUSG00000026020	Nop58	2652.76	1.81661	0.0926917	19.5984	1.59518e-85	1.80618e-83
ENSMUSG00000026596	Abl2	2050.32	1.81633	0.139229	13.0457	6.72706e-39	1.43355e-37
ENSMUSG00000112822	#N/A	5.6733	1.81218	0.587578	3.08415	0.00204138	0.0050403
ENSMUSG00000004040	Stat3	7004.18	1.81212	0.0754849	24.0063	2.38818e-127	1.40011e-124
ENSMUSG00000027186	Elf5	74.7824	1.80958	0.180923	10.0019	1.49446e-23	1.59558e-22
ENSMUSG00000028613	Lrp8	152.578	1.80892	0.152143	11.8896	1.34037e-32	2.15752e-31
ENSMUSG00000026011	Ctla4	42.6859	1.80851	0.218614	8.2726	1.31072e-16	9.5629e-16
ENSMUSG00000047407	Tgif1	1001.95	1.80746	0.103738	17.4233	5.4927e-68	3.4016e-66
ENSMUSG00000040432	Ltb4r2	1614.47	1.8068	0.0892216	20.2507	3.5056e-91	4.60123e-89
ENSMUSG00000050503	Fbxl22	23.9955	1.80518	0.291414	6.19457	5.84427e-10	2.7323e-09
ENSMUSG00000024750	Zfand5	3761.01	1.80511	0.0777261	23.2239	2.60922e-119	9.83378e-117
ENSMUSG00000030530	Furin	6367.74	1.80476	0.0892427	20.2231	6.13615e-91	7.97457e-89
ENSMUSG00000046269	Usp27x	130.892	1.80414	0.160032	11.2736	1.77159e-29	2.5007e-28
ENSMUSG00000030521	Mphosph10	869.761	1.80354	0.109171	16.5203	2.62108e-61	1.2998e-59
ENSMUSG00000033777	Tlr13	92.1169	1.80352	0.201584	8.94674	3.66136e-19	3.06745e-18
ENSMUSG00000055602	Tcp10b	4.75297	1.80229	0.755134	2.38671	0.0169998	0.0354929
ENSMUSG00000057135	Scimp	43.9728	1.80169	0.231089	7.79652	6.36383e-15	4.18158e-14
ENSMUSG00000116961	#N/A	5.56858	1.79995	0.534363	3.3684	0.000756054	0.00198056
ENSMUSG00000020839	Tmigd1	160.594	1.79886	0.165729	10.8543	1.90353e-27	2.4581e-26
ENSMUSG00000098923	Tmem185b	476.391	1.79681	0.0989622	18.1565	1.1405e-73	8.77224e-72
ENSMUSG00000054013	Tmem179	3.04043	1.7963	0.740199	2.42678	0.0152334	0.03211
ENSMUSG00000026638	Irf6	5854.96	1.7958	0.10269	17.4876	1.78242e-68	1.12767e-66
ENSMUSG00000045319	Proser2	613.506	1.79304	0.122874	14.5925	3.13542e-48	9.65212e-47
ENSMUSG00000102909	#N/A	3.11761	1.79247	0.769311	2.32997	0.0198076	0.0407457
ENSMUSG00000064387	Snora73a	13.9219	1.79196	0.349669	5.12472	2.97986e-07	1.12661e-06
ENSMUSG00000018932	Map2k3	6242.74	1.7903	0.089247	20.0601	1.64874e-89	2.07129e-87
ENSMUSG00000117123	#N/A	21.0626	1.79016	0.370106	4.83688	1.31893e-06	4.69962e-06
ENSMUSG00000065304	Gm23245	5.32445	1.79007	0.631901	2.83283	0.00461383	0.0107509
ENSMUSG00000041954	Tnfrsf18	401.946	1.78964	0.191933	9.3243	1.11719e-20	1.01545e-19
ENSMUSG00000077222	Gm22270	28.3485	1.78611	0.264998	6.74008	1.58296e-11	8.32237e-11
ENSMUSG00000113041	#N/A	3.26592	1.78469	0.697138	2.56003	0.0104664	0.0228201
ENSMUSG00000026305	Lrrfip1	2736.35	1.78442	0.0874017	20.4163	1.19878e-92	1.65582e-90
ENSMUSG00000033615	Cplx1	9.06593	1.78401	0.462327	3.85877	0.000113961	0.000330013
ENSMUSG00000115662	Gm7232	32.3363	1.78397	0.270631	6.59189	4.34271e-11	2.19734e-10
ENSMUSG00000083512	Gm12749	17.9812	1.78351	0.320435	5.5659	2.60797e-08	1.0759e-07
ENSMUSG00000033294	Noc4l	724.664	1.78244	0.0946843	18.8251	4.70601e-79	4.41829e-77
ENSMUSG00000037104	Socs5	1101.7	1.78227	0.119328	14.9359	1.92411e-50	6.44187e-49
ENSMUSG00000003882	Il7r	324.912	1.78216	0.123401	14.442	2.81611e-47	8.37595e-46
ENSMUSG00000038806	Sde2	1423.22	1.782	0.0844162	21.1097	6.47627e-99	1.11671e-96
ENSMUSG00000021670	Hmgcr	6202.98	1.78187	0.129368	13.7736	3.67308e-43	9.33558e-42
ENSMUSG00000086691	#N/A	121.883	1.78166	0.182742	9.74959	1.85218e-22	1.86078e-21
ENSMUSG00000082197	Gm8577	8.65573	1.78092	0.462428	3.85123	0.000117525	0.000339712
ENSMUSG00000101191	#N/A	3.24601	1.78078	0.783668	2.27236	0.0230647	0.0468108
ENSMUSG00000078606	Gvin2	142.311	1.78068	0.189844	9.37971	6.61564e-21	6.0898e-20
ENSMUSG00000055763	#N/A	148.47	1.77976	0.134826	13.2004	8.73103e-40	1.92594e-38
ENSMUSG00000029290	Zfp326	1263.59	1.77629	0.10542	16.8497	1.05487e-63	5.72624e-62
ENSMUSG00000044701	Il27	3.99338	1.77289	0.700008	2.53267	0.0113198	0.0245026
ENSMUSG00000034595	Ppp1r18	1430.34	1.77223	0.107049	16.5554	1.4648e-61	7.34683e-60
ENSMUSG00000085786	#N/A	470.418	1.77191	0.162263	10.92	9.25103e-28	1.21363e-26
ENSMUSG00000100798	Gm19589	3.7113	1.77116	0.697097	2.54077	0.0110608	0.0240051
ENSMUSG00000060795	#N/A	19.4466	1.77009	0.29449	6.01069	1.84731e-09	8.29544e-09
ENSMUSG00000098706	Mir6979	3.03947	1.76939	0.756594	2.33863	0.0193548	0.0399326
ENSMUSG00000050747	Trim15	42.0724	1.76689	0.211333	8.36066	6.23687e-17	4.63627e-16
ENSMUSG00000086773	#N/A	20.7813	1.76663	0.279408	6.32279	2.56888e-10	1.23244e-09
ENSMUSG00000111811	#N/A	7.67104	1.76449	0.498461	3.53987	0.000400321	0.00108532
ENSMUSG00000024883	Rin1	1346	1.76393	0.117493	15.0131	6.02707e-51	2.05434e-49
ENSMUSG00000092887	Snord53	17.9791	1.76339	0.328929	5.361	8.27643e-08	3.27753e-07
ENSMUSG00000109498	#N/A	19.3296	1.76211	0.289221	6.0926	1.11094e-09	5.07423e-09
ENSMUSG00000090257	#N/A	37.7877	1.76126	0.219099	8.03863	9.08499e-16	6.29908e-15
ENSMUSG00000113015	#N/A	24.4547	1.76087	0.26008	6.7705	1.28334e-11	6.79725e-11
ENSMUSG00000074607	Tox2	18.7565	1.76025	0.328793	5.35366	8.61918e-08	3.4061e-07
ENSMUSG00000032860	P2ry2	492.527	1.75829	0.0890279	19.7499	8.03739e-87	9.46618e-85
ENSMUSG00000023951	Vegfa	1393.93	1.75764	0.11473	15.3198	5.63507e-53	2.0365e-51
ENSMUSG00000030474	Siglece	43.2249	1.75733	0.272165	6.45684	1.06914e-10	5.25744e-10
ENSMUSG00000029307	Dmp1	4.93818	1.75724	0.596448	2.94617	0.00321736	0.00769891
ENSMUSG00000031917	Nip7	891.081	1.75646	0.0994225	17.6666	7.57933e-70	5.10097e-68
ENSMUSG00000032807	Alox12b	5699.74	1.75606	0.0992534	17.6927	4.77248e-70	3.2284e-68
ENSMUSG00000031976	Urb2	792.477	1.75597	0.0968832	18.1247	2.0362e-73	1.55257e-71
ENSMUSG00000006587	Snai3	47.3908	1.75516	0.294156	5.96676	2.42012e-09	1.07723e-08
ENSMUSG00000045314	Sowahb	219.749	1.75473	0.120938	14.5093	1.05732e-47	3.1879e-46
ENSMUSG00000028680	Plk3	2431.57	1.75402	0.101867	17.2187	1.92293e-66	1.14516e-64
ENSMUSG00000020961	Ston2	696.903	1.75187	0.120145	14.5813	3.69664e-48	1.13269e-46
ENSMUSG00000026827	Gpd2	979.533	1.75175	0.0813566	21.5317	7.8595e-103	1.55902e-100
ENSMUSG00000109735	#N/A	3.29672	1.74971	0.70068	2.49716	0.0125194	0.0268679
ENSMUSG00000097180	2700038G22Rik	102.251	1.74914	0.169309	10.331	5.10167e-25	5.84168e-24
ENSMUSG00000044258	Ctla2a	248.846	1.74902	0.153448	11.3981	4.27272e-30	6.18337e-29
ENSMUSG00000014543	Klra17	6.59001	1.74854	0.490493	3.56486	0.000364057	0.000993233
ENSMUSG00000033377	Palmd	2329.9	1.74732	0.138552	12.6113	1.82967e-36	3.49026e-35
ENSMUSG00000035745	Grin3b	5.32951	1.74728	0.616855	2.83256	0.00461771	0.010759
ENSMUSG00000114957	#N/A	20.128	1.74669	0.305994	5.70824	1.14147e-08	4.8423e-08
ENSMUSG00000115247	#N/A	17.31	1.74611	0.340572	5.127	2.94394e-07	1.11366e-06
ENSMUSG00000108214	#N/A	4.84363	1.74514	0.574982	3.03512	0.00240443	0.00587077
ENSMUSG00000020607	Lratd1	3951.83	1.74227	0.107516	16.2048	4.66244e-59	2.1281e-57
ENSMUSG00000026177	Slc11a1	149.579	1.74148	0.152423	11.4253	3.12581e-30	4.55356e-29
ENSMUSG00000063586	#N/A	14.2262	1.74036	0.349467	4.98005	6.35693e-07	2.33447e-06
ENSMUSG00000054753	AU018091	3.3889	1.7376	0.71994	2.41353	0.0157987	0.0331768
ENSMUSG00000028599	Tnfrsf1b	480.741	1.73724	0.104656	16.5996	7.01461e-62	3.57258e-60
ENSMUSG00000037458	Azin1	2903.63	1.73635	0.099493	17.4519	3.32707e-68	2.08491e-66
ENSMUSG00000064612	Gm26457	3.92742	1.73601	0.703507	2.46765	0.0136004	0.028964
ENSMUSG00000085337	#N/A	17.6357	1.73403	0.304759	5.68985	1.27154e-08	5.37678e-08
ENSMUSG00000038151	Prdm1	2341.63	1.7323	0.0898028	19.29	6.5177e-83	6.76969e-81
ENSMUSG00000084399	#N/A	6.38879	1.73089	0.51972	3.33042	0.000867154	0.00225126
ENSMUSG00000118378	#N/A	4.29481	1.73086	0.599942	2.88505	0.00391352	0.00922598
ENSMUSG00000026880	Stom	2412.59	1.72991	0.105913	16.3333	5.72209e-60	2.72e-58
ENSMUSG00000062007	Hsh2d	9.92257	1.72922	0.430347	4.0182	5.86433e-05	0.000176191
ENSMUSG00000007617	Homer1	633.662	1.72919	0.102225	16.9156	3.4517e-64	1.91308e-62
ENSMUSG00000006014	Prg4	249.019	1.72845	0.197271	8.7618	1.92165e-18	1.54752e-17
ENSMUSG00000061458	Nol10	930.243	1.72812	0.0853906	20.2378	4.54763e-91	5.93938e-89
ENSMUSG00000041959	S100a10	5040.73	1.72799	0.13127	13.1636	1.42117e-39	3.10889e-38
ENSMUSG00000104503	#N/A	10.6631	1.72599	0.382002	4.51827	6.2347e-06	2.08524e-05
ENSMUSG00000105896	#N/A	7.67959	1.72565	0.437964	3.94017	8.14238e-05	0.000240605
ENSMUSG00000111229	#N/A	19.3855	1.72396	0.293925	5.86532	4.48279e-09	1.96063e-08
ENSMUSG00000070462	Tlnrd1	860.602	1.72366	0.0919813	18.7392	2.37059e-78	2.15658e-76
ENSMUSG00000108238	#N/A	5.58945	1.72348	0.545944	3.15688	0.00159466	0.00399794
ENSMUSG00000063286	Gm8995	275.161	1.72328	0.163385	10.5473	5.22604e-26	6.27267e-25
ENSMUSG00000033799	Tasor2	1134.36	1.72291	0.0881038	19.5555	3.70695e-85	4.14392e-83
ENSMUSG00000039929	Urb1	724.074	1.72187	0.0905231	19.0213	1.13526e-80	1.10928e-78
ENSMUSG00000024087	Cyp1b1	597.378	1.72121	0.132396	13.0005	1.21544e-38	2.56936e-37
ENSMUSG00000027720	Il2	9.05676	1.72106	0.434347	3.9624	7.42007e-05	0.000220198
ENSMUSG00000044430	Klk12	19.1252	1.71933	0.340757	5.04562	4.52062e-07	1.68213e-06
ENSMUSG00000103847	#N/A	181.147	1.71918	0.143332	11.9943	3.80497e-33	6.31337e-32
ENSMUSG00000074417	Pira11	29.9377	1.71831	0.254314	6.75662	1.41247e-11	7.46022e-11
ENSMUSG00000052180	Serpinb6c	88.0621	1.7178	0.197869	8.68151	3.90552e-18	3.08859e-17
ENSMUSG00000030208	Emp1	22824.8	1.71703	0.111186	15.4428	8.42994e-54	3.15907e-52
ENSMUSG00000081232	Gm14373	76.5139	1.7124	0.190787	8.97546	2.82167e-19	2.37755e-18
ENSMUSG00000077711	#N/A	29.2293	1.71159	0.29674	5.76796	8.02356e-09	3.44864e-08
ENSMUSG00000021091	Serpina3n	1138.57	1.70972	0.150047	11.3946	4.44994e-30	6.43279e-29
ENSMUSG00000114447	#N/A	10.763	1.70957	0.456373	3.746	0.000179675	0.000508223
ENSMUSG00000028978	Nos3	327.221	1.70935	0.106939	15.9844	1.64131e-57	7.07532e-56
ENSMUSG00000027397	Slc20a1	1830.52	1.7092	0.0998643	17.1153	1.142e-65	6.59264e-64
ENSMUSG00000021127	Zfp36l1	8125.27	1.70823	0.104017	16.4226	1.31807e-60	6.3571e-59
ENSMUSG00000026547	Tagln2	5387.21	1.70474	0.104432	16.3239	6.67641e-60	3.15658e-58
ENSMUSG00000085078	C030013C21Rik	30.2032	1.70155	0.304782	5.58284	2.36618e-08	9.78442e-08
ENSMUSG00000078635	#N/A	3.44543	1.70109	0.682771	2.49146	0.012722	0.0272561
ENSMUSG00000008384	Sertad1	1309.27	1.69924	0.128373	13.2367	5.38628e-40	1.19513e-38
ENSMUSG00000065208	Gm24616	3.63467	1.69919	0.654104	2.59774	0.00938391	0.0206391
ENSMUSG00000000078	Klf6	6228.23	1.69882	0.105943	16.0352	7.26006e-58	3.16587e-56
ENSMUSG00000044092	C130050O18Rik	16.0566	1.69869	0.32116	5.28924	1.22826e-07	4.79562e-07
ENSMUSG00000032338	Hcn4	61.0609	1.69855	0.192066	8.84358	9.26984e-19	7.57846e-18
ENSMUSG00000043091	Tuba1c	5779.12	1.69741	0.0996535	17.0331	4.6665e-65	2.65327e-63
ENSMUSG00000039699	Batf2	7.5489	1.69731	0.568332	2.98648	0.00282213	0.0068162
ENSMUSG00000038612	Mcl1	10095.5	1.69455	0.097686	17.3469	2.08216e-67	1.27157e-65
ENSMUSG00000015839	Nfe2l2	2203.58	1.69312	0.0970031	17.4542	3.19558e-68	2.00728e-66
ENSMUSG00000036391	Sec24a	1192.49	1.69224	0.095542	17.712	3.38941e-70	2.31058e-68
ENSMUSG00000030232	Aebp2	3021.78	1.69163	0.0878014	19.2665	1.02677e-82	1.05813e-80
ENSMUSG00000029372	Ppbp	10.1019	1.69096	0.404105	4.18446	2.85848e-05	8.88592e-05
ENSMUSG00000113121	#N/A	4.59969	1.69054	0.686403	2.46289	0.0137822	0.0292945
ENSMUSG00000025283	Sat1	5104.84	1.68822	0.0963675	17.5186	1.03342e-68	6.63352e-67
ENSMUSG00000015312	Gadd45b	1461.16	1.68818	0.0873209	19.333	2.83466e-83	2.99136e-81
ENSMUSG00000025192	Entpd7	333.43	1.68652	0.119804	14.0774	5.2317e-45	1.42586e-43
ENSMUSG00000065258	Gm23969	8.80404	1.68628	0.449901	3.74811	0.000178169	0.000504178
ENSMUSG00000091938	#N/A	59.2944	1.68494	0.282554	5.96326	2.47248e-09	1.10017e-08
ENSMUSG00000042694	Stn1	255.003	1.684	0.118072	14.2624	3.75085e-46	1.06748e-44
ENSMUSG00000095298	#N/A	22.0267	1.68048	0.362148	4.64031	3.47893e-06	1.19274e-05
ENSMUSG00000031722	Hp	1680.56	1.67837	0.203464	8.24898	1.59757e-16	1.15916e-15
ENSMUSG00000027351	Spred1	2677.71	1.67803	0.0791681	21.1958	1.044e-99	1.84851e-97
ENSMUSG00000102621	#N/A	4.51362	1.67414	0.619792	2.70113	0.00691052	0.015593
ENSMUSG00000038729	Pakap	6.40801	1.67344	0.459322	3.64329	0.000269177	0.000745008
ENSMUSG00000025128	Bhlhe22	81.0567	1.67324	0.204166	8.19549	2.49584e-16	1.78782e-15
ENSMUSG00000032012	Nectin1	5305.53	1.67275	0.0899565	18.5951	3.52329e-77	3.08809e-75
ENSMUSG00000022144	Gdnf	96.8358	1.6725	0.218854	7.64207	2.13764e-14	1.35338e-13
ENSMUSG00000034271	Jdp2	414.874	1.67114	0.094959	17.5986	2.52695e-69	1.66969e-67
ENSMUSG00000020275	Rel	1658.19	1.67006	0.101771	16.41	1.62233e-60	7.81029e-59
ENSMUSG00000045053	Kcng3	10.337	1.66832	0.410531	4.06381	4.8279e-05	0.000146318
ENSMUSG00000049892	Rasd1	216.073	1.66737	0.12666	13.1642	1.41065e-39	3.08844e-38
ENSMUSG00000048385	Scrt1	4.43485	1.66601	0.718376	2.31913	0.020388	0.0418299
ENSMUSG00000097028	Ptgs2os	4.3133	1.6631	0.65207	2.55049	0.0107572	0.0233824
ENSMUSG00000099812	#N/A	57.7834	1.66246	0.262006	6.34511	2.22271e-10	1.07026e-09
ENSMUSG00000058624	Gda	935.755	1.66093	0.128738	12.9016	4.40608e-38	9.05304e-37
ENSMUSG00000052631	Sh2d6	12.0933	1.66058	0.392084	4.23528	2.2827e-05	7.17015e-05
ENSMUSG00000021408	Ripk1	1401.24	1.66002	0.0764828	21.7045	1.86224e-104	3.89918e-102
ENSMUSG00000026064	Ptp4a1	23.0857	1.65946	0.309526	5.36128	8.2634e-08	3.27335e-07
ENSMUSG00000051223	Bzw1	6634.91	1.65779	0.0910889	18.1997	5.19122e-74	4.07604e-72
ENSMUSG00000051375	Pcdh1	4039.75	1.65666	0.0841105	19.6963	2.32153e-86	2.71003e-84
ENSMUSG00000040616	Tmem51	351.633	1.6565	0.123784	13.3822	7.683e-41	1.76408e-39
ENSMUSG00000031662	Snx20	115.211	1.65631	0.165773	9.9914	1.66221e-23	1.7711e-22
ENSMUSG00000028889	Yrdc	1562.81	1.65493	0.0955407	17.3217	3.22412e-67	1.95089e-65
ENSMUSG00000064177	Ghrl	5.61337	1.65392	0.5173	3.19722	0.00138759	0.0035075
ENSMUSG00000017737	Mmp9	408.919	1.6521	0.143391	11.5217	1.02556e-30	1.52861e-29
ENSMUSG00000030790	Adm	161.774	1.65151	0.155761	10.6029	2.88947e-26	3.52428e-25
ENSMUSG00000078657	Crnn	10.0839	1.65129	0.636626	2.59381	0.00949195	0.0208594
ENSMUSG00000042808	Gpx2	24.2183	1.65048	0.302038	5.46449	4.64245e-08	1.87676e-07
ENSMUSG00000083139	#N/A	184.597	1.65044	0.123911	13.3195	1.78261e-40	4.04374e-39
ENSMUSG00000061988	Rpl10a-ps2	2.77609	1.65025	0.734576	2.24654	0.0246696	0.0497389
ENSMUSG00000021149	Gtpbp4	2289.65	1.64946	0.0959533	17.1902	3.14206e-66	1.86278e-64
ENSMUSG00000041057	Wdr43	2585.04	1.64943	0.0851316	19.3751	1.25281e-83	1.32737e-81
ENSMUSG00000117771	Gm25432	576.705	1.64932	0.136176	12.1116	9.16565e-34	1.56207e-32
ENSMUSG00000103364	#N/A	19.3859	1.64869	0.382779	4.30717	1.65356e-05	5.27372e-05
ENSMUSG00000106028	#N/A	9.01982	1.64868	0.438843	3.75689	0.000172036	0.000487609
ENSMUSG00000045294	Insig1	2698.02	1.64723	0.110482	14.9095	2.85874e-50	9.43921e-49
ENSMUSG00000045827	Serpinb9	176.621	1.64644	0.132553	12.421	2.01074e-35	3.68897e-34
ENSMUSG00000024670	Cd6	8.66625	1.64622	0.491637	3.34845	0.000812662	0.00212064
ENSMUSG00000052353	Cemip	75.3322	1.64621	0.216242	7.6128	2.68224e-14	1.68604e-13
ENSMUSG00000029561	Oasl2	97.5668	1.64567	0.217427	7.56881	3.76667e-14	2.34203e-13
ENSMUSG00000087004	#N/A	6.6469	1.64483	0.528582	3.11178	0.00185961	0.00461656
ENSMUSG00000026509	Capn2	3598.68	1.6429	0.0907897	18.0956	3.44904e-73	2.58501e-71
ENSMUSG00000020692	Nle1	706.299	1.64166	0.113341	14.4843	1.52308e-47	4.58698e-46
ENSMUSG00000083465	#N/A	383.912	1.64083	0.100453	16.3343	5.63183e-60	2.68193e-58
ENSMUSG00000052397	Ezr	15605.1	1.64008	0.0890395	18.4197	9.12426e-76	7.59357e-74
ENSMUSG00000037887	Dusp8	634.364	1.64001	0.117174	13.9963	1.64185e-44	4.40197e-43
ENSMUSG00000041147	Brca2	288.477	1.63943	0.106097	15.4522	7.29663e-54	2.73826e-52
ENSMUSG00000077565	Gm23201	23.858	1.63876	0.314653	5.20814	1.90748e-07	7.32465e-07
ENSMUSG00000030167	Klrc1	27.0805	1.63654	0.268073	6.10485	1.02897e-09	4.71617e-09
ENSMUSG00000091997	#N/A	4.3814	1.63602	0.565461	2.89325	0.00381281	0.00901178
ENSMUSG00000036585	Fgf1	691.501	1.63598	0.116237	14.0745	5.45088e-45	1.48406e-43
ENSMUSG00000021365	Nedd9	845.479	1.63553	0.103811	15.7548	6.3646e-56	2.59924e-54
ENSMUSG00000027405	Nop56	1964.53	1.63549	0.0973764	16.7956	2.6303e-63	1.40187e-61
ENSMUSG00000038279	Nop2	1300.99	1.63531	0.10616	15.4043	1.53186e-53	5.67604e-52
ENSMUSG00000020178	Adora2a	34.4286	1.63521	0.231039	7.07761	1.46657e-12	8.2815e-12
ENSMUSG00000084796	#N/A	44.4373	1.6348	0.237852	6.87321	6.27729e-12	3.39778e-11
ENSMUSG00000027111	Itga6	9551.43	1.63265	0.091694	17.8054	6.41585e-71	4.44154e-69
ENSMUSG00000022221	Ripk3	222.521	1.6326	0.130618	12.4991	7.55234e-36	1.40512e-34
ENSMUSG00000030031	Kbtbd8	75.1824	1.63213	0.201759	8.0895	5.99094e-16	4.1935e-15
ENSMUSG00000029553	Tfec	24.6365	1.63213	0.302483	5.39576	6.82325e-08	2.72455e-07
ENSMUSG00000003283	Hck	76.5565	1.63167	0.20283	8.04451	8.65909e-16	6.01327e-15
ENSMUSG00000054027	Nt5dc3	552.492	1.63144	0.101662	16.0478	5.92684e-58	2.60169e-56
ENSMUSG00000078974	Sec61g	19.8812	1.63124	0.310828	5.24804	1.53728e-07	5.95457e-07
ENSMUSG00000111758	#N/A	14.6498	1.63012	0.323648	5.03671	4.73614e-07	1.75935e-06
ENSMUSG00000057191	AB124611	53.8105	1.63005	0.206342	7.89976	2.79433e-15	1.87774e-14
ENSMUSG00000117114	#N/A	38.3798	1.62915	0.219304	7.42871	1.09663e-13	6.64932e-13
ENSMUSG00000094388	#N/A	506.977	1.6269	0.113692	14.3098	1.90016e-46	5.48467e-45
ENSMUSG00000041506	Rrp9	939.746	1.62667	0.115602	14.0713	5.70119e-45	1.55061e-43
ENSMUSG00000047854	Stx19	319.666	1.62658	0.134894	12.0582	1.7564e-33	2.94579e-32
ENSMUSG00000110502	Gm8804	4.55735	1.62571	0.656211	2.47741	0.0132338	0.0282334
ENSMUSG00000004939	Nmrk2	39.0584	1.62514	0.267443	6.0766	1.22761e-09	5.58777e-09
ENSMUSG00000115730	Gm7459	20.9609	1.62454	0.282032	5.76012	8.40542e-09	3.60631e-08
ENSMUSG00000107951	Gm6210	748.979	1.6238	0.149191	10.8841	1.37252e-27	1.78726e-26
ENSMUSG00000044317	Gpr4	88.6979	1.62328	0.161671	10.0407	1.00984e-23	1.0883e-22
ENSMUSG00000032035	Ets1	1059.15	1.6175	0.092104	17.5617	4.84455e-69	3.15578e-67
ENSMUSG00000027435	Cd93	662.438	1.61729	0.108366	14.9243	2.28966e-50	7.59821e-49
ENSMUSG00000098188	Sowahc	2629.35	1.6167	0.110451	14.6372	1.6252e-48	5.09217e-47
ENSMUSG00000074676	Foxs1	30.735	1.61546	0.264021	6.11868	9.43528e-10	4.3404e-09
ENSMUSG00000045730	Adrb2	812.088	1.61327	0.113241	14.2464	4.72301e-46	1.33694e-44
ENSMUSG00000042417	Ccno	18.0513	1.61122	0.329256	4.89353	9.90412e-07	3.57198e-06
ENSMUSG00000042190	Cmklr1	602.442	1.60923	0.101937	15.7865	3.85662e-56	1.58729e-54
ENSMUSG00000035397	Klf16	778.958	1.60794	0.128411	12.5218	5.67414e-36	1.06016e-34
ENSMUSG00000117485	#N/A	11.0772	1.60342	0.424389	3.77819	0.00015797	0.00044943
ENSMUSG00000096592	#N/A	265.206	1.60334	0.100094	16.0184	9.51294e-58	4.1346e-56
ENSMUSG00000022325	Pop1	286.416	1.6033	0.174316	9.19766	3.65828e-20	3.22677e-19
ENSMUSG00000021890	Eaf1	2086.53	1.60326	0.0855405	18.7427	2.22057e-78	2.03413e-76
ENSMUSG00000083218	#N/A	7.92278	1.603	0.449721	3.56444	0.000364639	0.000994716
ENSMUSG00000034892	Rps29	67.5606	1.60204	0.179525	8.9238	4.50568e-19	3.74863e-18
ENSMUSG00000073775	Kti12	709.664	1.59862	0.0981363	16.2898	1.16633e-59	5.46537e-58
ENSMUSG00000044279	Crb3	503.146	1.59826	0.112431	14.2155	7.33964e-46	2.05775e-44
ENSMUSG00000026981	Il1rn	2312.59	1.59797	0.106361	15.024	5.1119e-51	1.74918e-49
ENSMUSG00000040297	Suco	1602.21	1.59536	0.096627	16.5105	3.08287e-61	1.52308e-59
ENSMUSG00000032724	Abtb2	1772.61	1.59496	0.0811177	19.6623	4.53469e-86	5.20148e-84
ENSMUSG00000059796	Eif4a1	3762.57	1.59483	0.0909407	17.537	7.47835e-69	4.85945e-67
ENSMUSG00000039841	Zfp800	862.378	1.59452	0.0983015	16.2207	3.5984e-59	1.65677e-57
ENSMUSG00000083642	#N/A	4.01676	1.59432	0.614598	2.59409	0.00948408	0.0208438
ENSMUSG00000022122	Ednrb	439.915	1.59419	0.115224	13.8356	1.55414e-43	4.00794e-42
ENSMUSG00000021451	Sema4d	692.868	1.59383	0.100131	15.9175	4.79455e-57	2.03033e-55
ENSMUSG00000081885	#N/A	92.8102	1.59224	0.147119	10.8228	2.6847e-27	3.44159e-26
ENSMUSG00000021509	Slc25a48	432.741	1.59103	0.142528	11.1629	6.19314e-29	8.52308e-28
ENSMUSG00000082510	#N/A	8.53428	1.59024	0.447247	3.55561	0.000377098	0.00102669
ENSMUSG00000083838	#N/A	4.57989	1.58844	0.530961	2.99163	0.00277488	0.00671193
ENSMUSG00000022512	Cldn1	9759.07	1.58778	0.0976073	16.267	1.69207e-59	7.84539e-58
ENSMUSG00000056943	#N/A	5.55615	1.58637	0.566048	2.80253	0.00507035	0.0117287
ENSMUSG00000023075	Akirin1	1663.78	1.58559	0.0862682	18.3797	1.9096e-75	1.57928e-73
ENSMUSG00000038524	Fchsd1	892.75	1.58372	0.100028	15.8328	1.84804e-56	7.67794e-55
ENSMUSG00000053158	Fes	686.196	1.58288	0.109335	14.4774	1.68327e-47	5.06363e-46
ENSMUSG00000025269	Apex2	237.023	1.58207	0.111429	14.198	9.42124e-46	2.63017e-44
ENSMUSG00000073940	Hbb-bt	1055.5	1.57876	0.450332	3.50577	0.000455284	0.00122477
ENSMUSG00000058392	Rrp1b	1023.27	1.57782	0.0966314	16.3282	6.22129e-60	2.95198e-58
ENSMUSG00000035049	Rrp12	1389.05	1.57773	0.0845447	18.6615	1.01894e-77	9.05103e-76
ENSMUSG00000040693	Slco4c1	4.13737	1.57772	0.663902	2.37643	0.0174811	0.0363999
ENSMUSG00000075408	Smim41	11.5235	1.57676	0.406867	3.87538	0.000106458	0.000309688
ENSMUSG00000082002	#N/A	7.19739	1.57482	0.493653	3.19013	0.00142207	0.00358912
ENSMUSG00000030830	Itgal	161.448	1.57465	0.141215	11.1507	7.10402e-29	9.75629e-28
ENSMUSG00000031578	Mak16	1262.61	1.5728	0.0827388	19.0093	1.42921e-80	1.38623e-78
ENSMUSG00000051650	B3gnt2	95.709	1.57209	0.155564	10.1057	5.21076e-24	5.70653e-23
ENSMUSG00000027787	Nmd3	947.774	1.57146	0.0933243	16.8387	1.26999e-63	6.86576e-62
ENSMUSG00000108199	#N/A	10.003	1.57109	0.371961	4.22382	2.40201e-05	7.52968e-05
ENSMUSG00000001227	Sema6b	267.076	1.57076	0.133936	11.7277	9.19082e-32	1.42967e-30
ENSMUSG00000105970	#N/A	5.47055	1.57073	0.5303	2.96197	0.00305679	0.00734399
ENSMUSG00000027939	Nup210l	24.0072	1.56791	0.282801	5.54419	2.95318e-08	1.21375e-07
ENSMUSG00000053835	H2-T24	31.5901	1.56765	0.25939	6.04362	1.50696e-09	6.80414e-09
ENSMUSG00000071005	Ccl19	21.588	1.56265	0.295424	5.28951	1.22644e-07	4.78991e-07
ENSMUSG00000115252	#N/A	3.96173	1.56257	0.65678	2.37914	0.0173533	0.0361709
ENSMUSG00000029171	Pgm2	440.333	1.56086	0.0910518	17.1425	7.14613e-66	4.171e-64
ENSMUSG00000007872	Id3	3085.66	1.55971	0.120373	12.9573	2.13547e-38	4.45712e-37
ENSMUSG00000113010	#N/A	2.89897	1.55952	0.642398	2.42766	0.0151967	0.0320352
ENSMUSG00000020400	Tnip1	1479.44	1.55909	0.13908	11.21	3.64071e-29	5.07123e-28
ENSMUSG00000063060	Sox7	278.956	1.55835	0.102648	15.1815	4.68877e-52	1.64932e-50
ENSMUSG00000085701	#N/A	20.312	1.55821	0.371062	4.19934	2.67696e-05	8.34891e-05
ENSMUSG00000025498	Irf7	395.879	1.55805	0.172316	9.04178	1.5414e-19	1.31645e-18
ENSMUSG00000028463	Car9	43.8538	1.55693	0.213194	7.30286	2.81716e-13	1.66456e-12
ENSMUSG00000077426	Gm26387	13.0582	1.55669	0.363612	4.28118	1.85908e-05	5.90351e-05
ENSMUSG00000070287	Slc35g2	25.2493	1.55613	0.274994	5.65877	1.52461e-08	6.4028e-08
ENSMUSG00000053228	Ceacam3	27.7409	1.5554	0.390935	3.97866	6.93037e-05	0.000206223
ENSMUSG00000080942	#N/A	11.3674	1.55473	0.366702	4.23977	2.23751e-05	7.03325e-05
ENSMUSG00000084098	Gm13422	109.737	1.55441	0.129307	12.0211	2.75339e-33	4.58296e-32
ENSMUSG00000108368	#N/A	14.9346	1.554	0.379448	4.09542	4.21397e-05	0.000128405
ENSMUSG00000032841	Prr5l	45.4179	1.55263	0.236639	6.56116	5.33917e-11	2.68411e-10
ENSMUSG00000022074	Tnfrsf10b	212.891	1.55146	0.133999	11.5781	5.31825e-31	8.02667e-30
ENSMUSG00000033854	Kcnk10	5.14189	1.55008	0.536153	2.89112	0.00383866	0.00906721
ENSMUSG00000046062	Ppp1r15b	2420.75	1.54889	0.0863941	17.9281	7.11279e-72	5.19805e-70
ENSMUSG00000044254	Pcsk9	20.8893	1.54852	0.313541	4.93882	7.85955e-07	2.85961e-06
ENSMUSG00000020580	Rock2	2672.88	1.54707	0.0731224	21.1572	2.36693e-99	4.13539e-97
ENSMUSG00000005103	Wdr1	4431.35	1.54683	0.0776891	19.9105	3.30228e-88	3.99637e-86
ENSMUSG00000103560	#N/A	4.63031	1.54595	0.552582	2.79769	0.00514694	0.0118923
ENSMUSG00000085178	#N/A	5.81929	1.54343	0.601639	2.56537	0.0103066	0.022509
ENSMUSG00000073843	#N/A	4.18968	1.54313	0.61338	2.51579	0.0118766	0.0255988
ENSMUSG00000099773	#N/A	7.38645	1.54313	0.519335	2.97136	0.00296483	0.00713668
ENSMUSG00000009376	Met	734.231	1.54311	0.114417	13.4867	1.87402e-41	4.42617e-40
ENSMUSG00000102554	#N/A	5.65172	1.54076	0.577509	2.66794	0.00763168	0.0170785
ENSMUSG00000024409	Psors1c2	895.271	1.53867	0.13377	11.5023	1.28386e-30	1.90606e-29
ENSMUSG00000106558	#N/A	147.82	1.537	0.141084	10.8942	1.2281e-27	1.60315e-26
ENSMUSG00000074361	C5ar2	26.4345	1.53352	0.291038	5.26913	1.37075e-07	5.33143e-07
ENSMUSG00000005413	Hmox1	2677.36	1.53143	0.184115	8.31778	8.96299e-17	6.61987e-16
ENSMUSG00000026970	Rbms1	6039.28	1.53085	0.0735312	20.819	2.90961e-96	4.54208e-94
ENSMUSG00000107227	#N/A	18.767	1.53022	0.324399	4.7171	2.39224e-06	8.32504e-06
ENSMUSG00000056537	Rlim	2188.66	1.52926	0.0785571	19.4669	2.09666e-84	2.30475e-82
ENSMUSG00000003545	Fosb	3471.35	1.5288	0.596597	2.56253	0.0103911	0.0226823
ENSMUSG00000033170	Card10	2440.95	1.52741	0.123215	12.3963	2.73594e-35	4.99166e-34
ENSMUSG00000030693	Klk10	820.255	1.52698	0.136978	11.1476	7.35584e-29	1.00811e-27
ENSMUSG00000050756	Defb6	643.419	1.52695	0.171977	8.8788	6.75874e-19	5.57042e-18
ENSMUSG00000097754	Ptgs2os2	7.78845	1.52689	0.484954	3.14853	0.00164093	0.00410419
ENSMUSG00000021697	Depdc1b	34.9751	1.52669	0.252399	6.04872	1.45997e-09	6.59987e-09
ENSMUSG00000025278	Flnb	3736.7	1.52452	0.0977552	15.5953	7.83273e-55	3.04783e-53
ENSMUSG00000024999	Noc3l	665.29	1.5245	0.091662	16.6317	4.10578e-62	2.10737e-60
ENSMUSG00000119649	Gm24091	7.04065	1.52382	0.517651	2.94371	0.00324301	0.00775816
ENSMUSG00000044149	Nkrf	271.893	1.523	0.13538	11.2499	2.31949e-29	3.25148e-28
ENSMUSG00000089706	B230216N24Rik	52.5383	1.523	0.246427	6.18034	6.39648e-10	2.98043e-09
ENSMUSG00000082461	#N/A	3.90807	1.5228	0.642366	2.37061	0.0177588	0.0369141
ENSMUSG00000025491	Ifitm1	97.386	1.52223	0.134913	11.2831	1.59123e-29	2.25335e-28
ENSMUSG00000040128	Pnrc1	2619.61	1.52116	0.0992714	15.3233	5.34613e-53	1.94005e-51
ENSMUSG00000074570	Cass4	111.171	1.52049	0.208275	7.30041	2.86897e-13	1.69365e-12
ENSMUSG00000018347	Zkscan6	615.928	1.51965	0.0952672	15.9515	2.78253e-57	1.18401e-55
ENSMUSG00000108294	#N/A	14.064	1.51962	0.321346	4.72892	2.25712e-06	7.88079e-06
ENSMUSG00000113811	#N/A	17.0439	1.51936	0.470475	3.22942	0.00124042	0.00315269
ENSMUSG00000024772	Ehd1	2634.12	1.5193	0.081876	18.5561	7.28016e-77	6.2562e-75
ENSMUSG00000021701	Plk2	1187.82	1.51878	0.0910301	16.6844	1.70196e-62	8.83883e-61
ENSMUSG00000105434	#N/A	27.6021	1.51764	0.273425	5.55048	2.84884e-08	1.17251e-07
ENSMUSG00000022893	Adamts1	5405.82	1.5176	0.120613	12.5825	2.63695e-36	4.98696e-35
ENSMUSG00000026377	Nifk	1218.29	1.51745	0.0892727	16.9979	8.51196e-65	4.80862e-63
ENSMUSG00000022372	Sla	192.963	1.51727	0.128717	11.7876	4.5217e-32	7.11339e-31
ENSMUSG00000035692	Isg15	44.208	1.51594	0.257425	5.88887	3.88843e-09	1.70889e-08
ENSMUSG00000089542	Gm25835	23.111	1.51474	0.326441	4.64016	3.48145e-06	1.19345e-05
ENSMUSG00000028741	Mrto4	459.545	1.51382	0.115348	13.124	2.39989e-39	5.21103e-38
ENSMUSG00000044468	Tent5c	165.087	1.51252	0.163755	9.2365	2.54701e-20	2.26705e-19
ENSMUSG00000032020	Ubash3b	693.952	1.51149	0.118063	12.8024	1.58908e-37	3.19293e-36
ENSMUSG00000044768	Macir	515.12	1.51065	0.090427	16.7057	1.19107e-62	6.23467e-61
ENSMUSG00000029528	Pxn	2506.24	1.51005	0.0858056	17.5985	2.53156e-69	1.66969e-67
ENSMUSG00000108042	#N/A	11.4596	1.50998	0.394166	3.83082	0.000127716	0.000367316
ENSMUSG00000029762	Akr1b8	260.669	1.50951	0.135094	11.1738	5.48063e-29	7.57016e-28
ENSMUSG00000022500	Litaf	3967.67	1.50935	0.0717114	21.0475	2.40978e-98	4.07531e-96
ENSMUSG00000097357	Gm16793	21.7511	1.50787	0.321601	4.68862	2.75055e-06	9.52297e-06
ENSMUSG00000049658	Bdp1	1087.48	1.50628	0.0859964	17.5156	1.08923e-68	6.95788e-67
ENSMUSG00000021508	Cxcl14	2207.6	1.50529	0.102278	14.7176	4.96647e-49	1.58243e-47
ENSMUSG00000062393	Dgkk	5.71197	1.50422	0.502004	2.99644	0.00273153	0.00661555
ENSMUSG00000061983	Rps12	494.21	1.50163	0.103835	14.4617	2.11463e-47	6.32517e-46
ENSMUSG00000116640	Gm8670	38.4542	1.50038	0.220816	6.79469	1.08549e-11	5.78532e-11
ENSMUSG00000072872	Rybp	603.067	1.49908	0.0889851	16.8464	1.11458e-63	6.03795e-62
ENSMUSG00000059325	Hopx	3536.71	1.4981	0.114022	13.1387	1.97568e-39	4.30052e-38
ENSMUSG00000046694	Tent5b	1920.82	1.49755	0.140197	10.6818	1.23875e-26	1.543e-25
ENSMUSG00000046441	Cmtr2	254.86	1.49689	0.112491	13.3067	2.1168e-40	4.78538e-39
ENSMUSG00000113412	#N/A	125.463	1.4962	0.131159	11.4076	3.83296e-30	5.56834e-29
ENSMUSG00000032511	Scn5a	59.8474	1.49547	0.201803	7.41053	1.25798e-13	7.59797e-13
ENSMUSG00000000776	Polr3d	748.369	1.49546	0.0919466	16.2644	1.76613e-59	8.17437e-58
ENSMUSG00000098068	Gm7909	5.83233	1.49398	0.569135	2.625	0.00866485	0.0192114
ENSMUSG00000038335	Tsr1	1850.04	1.49384	0.0926795	16.1184	1.89563e-58	8.49073e-57
ENSMUSG00000025582	Nptx1	425.751	1.4938	0.169407	8.81786	1.1667e-18	9.49117e-18
ENSMUSG00000098985	Gm27219	64.1326	1.49377	0.179342	8.32917	8.14115e-17	6.01793e-16
ENSMUSG00000028480	Glipr2	159.958	1.49305	0.129679	11.5134	1.12924e-30	1.68219e-29
ENSMUSG00000037553	Zdhhc18	1503.23	1.49302	0.0926624	16.1125	2.08548e-58	9.32529e-57
ENSMUSG00000047832	Cdca4	1111.53	1.49008	0.0944888	15.77	5.00769e-56	2.05144e-54
ENSMUSG00000030452	Nipa2	1093.03	1.49	0.0946713	15.7387	8.21203e-56	3.33821e-54
ENSMUSG00000041624	Gucy1a2	8.44263	1.4899	0.481311	3.0955	0.0019648	0.00486305
ENSMUSG00000074179	Gsta5	37.7337	1.48888	0.276545	5.38386	7.29067e-08	2.90504e-07
ENSMUSG00000030847	Bag3	2311.95	1.48827	0.0639795	23.2617	1.08348e-119	4.20358e-117
ENSMUSG00000039013	Siglecf	4.86656	1.48511	0.573163	2.59107	0.00956776	0.0210102
ENSMUSG00000032834	Pwp2	1101.34	1.48495	0.0996932	14.8952	3.5432e-50	1.16555e-48
ENSMUSG00000004100	Ppan	1510.34	1.48491	0.114701	12.9459	2.47783e-38	5.14725e-37
ENSMUSG00000106943	Dancr	159.192	1.48482	0.127683	11.6289	2.93706e-31	4.50235e-30
ENSMUSG00000105163	#N/A	8.08326	1.48474	0.494202	3.00432	0.00266179	0.00645298
ENSMUSG00000025161	Slc16a3	447.405	1.48441	0.150357	9.87256	5.47466e-23	5.65887e-22
ENSMUSG00000083261	Gm7816	867.921	1.48429	0.103975	14.2754	3.11431e-46	8.91126e-45
ENSMUSG00000044147	Arf6	4176.49	1.48428	0.0775571	19.1379	1.22065e-81	1.22913e-79
ENSMUSG00000114822	Gm4813	22.2409	1.48171	0.295261	5.01831	5.21274e-07	1.9296e-06
ENSMUSG00000112795	#N/A	23.8945	1.48087	0.261326	5.66675	1.45529e-08	6.12041e-08
ENSMUSG00000091941	#N/A	9.21902	1.48039	0.487196	3.0386	0.0023768	0.00580815
ENSMUSG00000026558	Uck2	2933.38	1.47903	0.08218	17.9975	2.03861e-72	1.49812e-70
ENSMUSG00000108280	#N/A	4.97652	1.47867	0.583471	2.53427	0.0112682	0.024405
ENSMUSG00000024935	Slc1a1	201.318	1.47861	0.137413	10.7603	5.29944e-27	6.71839e-26
ENSMUSG00000028063	Lmna	28155.7	1.47807	0.118209	12.5039	7.10505e-36	1.3247e-34
ENSMUSG00000079445	B3gnt7	23.5001	1.47795	0.334352	4.42034	9.85478e-06	3.22687e-05
ENSMUSG00000101188	#N/A	12833.9	1.47671	0.0827982	17.8351	3.77275e-71	2.63314e-69
ENSMUSG00000020649	Rrm2	486.553	1.47661	0.0961122	15.3634	2.88038e-53	1.05689e-51
ENSMUSG00000031825	Crispld2	6897.85	1.4752	0.156183	9.4453	3.54405e-21	3.3097e-20
ENSMUSG00000102278	#N/A	7.69187	1.47481	0.466599	3.16077	0.00157355	0.00394839
ENSMUSG00000050164	Mchr1	23.7939	1.47375	0.321553	4.58322	4.57868e-06	1.55323e-05
ENSMUSG00000014907	Naf1	496.618	1.47355	0.0847702	17.3829	1.11218e-67	6.83955e-66
ENSMUSG00000108095	#N/A	13.5576	1.47298	0.372834	3.95076	7.79041e-05	0.000230695
ENSMUSG00000060733	Ipmk	1963.73	1.4725	0.134462	10.951	6.57114e-28	8.67667e-27
ENSMUSG00000073412	Lst1	17.6042	1.4711	0.305939	4.80848	1.52082e-06	5.39347e-06
ENSMUSG00000069917	Hba-a2	2353.9	1.47014	0.424321	3.46467	0.000530873	0.00141756
ENSMUSG00000004451	Ralb	1111.58	1.46771	0.0927737	15.8204	2.2518e-56	9.34074e-55
ENSMUSG00000046794	Ppp1r3b	60.2367	1.4647	0.237973	6.1549	7.5127e-10	3.48208e-09
ENSMUSG00000037465	Klf10	1838.48	1.46357	0.10496	13.944	3.42374e-44	9.01448e-43
ENSMUSG00000093042	Mir3109	13.534	1.46073	0.342018	4.27092	1.94665e-05	6.1645e-05
ENSMUSG00000023036	Pcdhgc4	52.7702	1.46036	0.200761	7.2741	3.48741e-13	2.05048e-12
ENSMUSG00000040675	Mthfd1l	645.612	1.46016	0.103869	14.0578	6.89937e-45	1.87263e-43
ENSMUSG00000038510	Rpf2	363.159	1.45968	0.110632	13.194	9.49509e-40	2.09098e-38
ENSMUSG00000021360	Gcnt2	1924.89	1.45819	0.0912238	15.9848	1.63207e-57	7.04702e-56
ENSMUSG00000027580	Helz2	400.518	1.45811	0.113288	12.8708	6.57078e-38	1.33965e-36
ENSMUSG00000017724	Etv4	386.032	1.45665	0.137268	10.6118	2.62732e-26	3.21642e-25
ENSMUSG00000030609	Aen	1094.91	1.45659	0.101521	14.3476	1.10247e-46	3.20677e-45
ENSMUSG00000035725	Prkx	1927.87	1.45591	0.082676	17.6098	2.07268e-69	1.37391e-67
ENSMUSG00000063543	#N/A	131.319	1.45514	0.132015	11.0225	2.97667e-28	3.9816e-27
ENSMUSG00000074892	B3galt5	33.3021	1.45245	0.254253	5.71264	1.1124e-08	4.72352e-08
ENSMUSG00000062704	#N/A	9.53326	1.45076	0.463928	3.12712	0.00176525	0.00439514
ENSMUSG00000109812	#N/A	43.8793	1.44995	0.253269	5.72495	1.03463e-08	4.40749e-08
ENSMUSG00000031328	Flna	9897.81	1.44764	0.079132	18.294	9.23048e-75	7.44705e-73
ENSMUSG00000066595	Flvcr1	553.189	1.44746	0.0980751	14.7587	2.70596e-49	8.65317e-48
ENSMUSG00000063316	Rpl27	307.56	1.44719	0.117111	12.3575	4.43878e-35	8.03734e-34
ENSMUSG00000086395	#N/A	7.60753	1.44667	0.46222	3.12983	0.00174906	0.00435639
ENSMUSG00000081451	#N/A	23.6144	1.44576	0.282424	5.11913	3.06954e-07	1.15918e-06
ENSMUSG00000050069	Grem2	53.8761	1.44552	0.200783	7.19944	6.04619e-13	3.50265e-12
ENSMUSG00000099397	#N/A	645.268	1.44524	0.0919985	15.7094	1.30497e-55	5.24811e-54
ENSMUSG00000082134	Gm15236	4.03188	1.44478	0.629986	2.29335	0.0218281	0.0444928
ENSMUSG00000025591	Tma16	452.59	1.44344	0.101185	14.2653	3.59895e-46	1.02535e-44
ENSMUSG00000022533	Atp13a3	2173.3	1.44294	0.0755905	19.089	3.11945e-81	3.11732e-79
ENSMUSG00000028834	Trim63	584.627	1.44289	0.142891	10.0978	5.6482e-24	6.17789e-23
ENSMUSG00000039385	Cdh6	26.7777	1.44288	0.282382	5.10968	3.22699e-07	1.2169e-06
ENSMUSG00000087230	Mroh3	43.6167	1.44196	0.247962	5.81524	6.05477e-09	2.62423e-08
ENSMUSG00000117439	#N/A	43.456	1.44195	0.202832	7.10908	1.16816e-12	6.6462e-12
ENSMUSG00000020599	Rgs9	34.7503	1.44116	0.246082	5.85644	4.72886e-09	2.06482e-08
ENSMUSG00000021493	Pdlim7	617.933	1.44093	0.0965453	14.9249	2.27082e-50	7.55006e-49
ENSMUSG00000105774	#N/A	7.49885	1.44044	0.451903	3.1875	0.00143508	0.00361953
ENSMUSG00000023232	Serinc2	704.045	1.44033	0.107507	13.3976	6.24793e-41	1.44211e-39
ENSMUSG00000027806	Tsc22d2	2608.45	1.44003	0.0871267	16.528	2.30625e-61	1.14799e-59
ENSMUSG00000021116	Eif2s1	1597.91	1.4398	0.0889477	16.1871	6.22038e-59	2.82454e-57
ENSMUSG00000108122	#N/A	7.47863	1.43784	0.51303	2.80265	0.00506845	0.0117269
ENSMUSG00000020932	Gfap	23.8057	1.43598	0.301694	4.75973	1.93848e-06	6.81152e-06
ENSMUSG00000033149	Phldb2	862.951	1.43469	0.108029	13.2806	2.99888e-40	6.74479e-39
ENSMUSG00000115026	#N/A	48.1902	1.43453	0.206456	6.94837	3.69531e-12	2.02723e-11
ENSMUSG00000101932	#N/A	6.84202	1.43372	0.576522	2.48684	0.0128882	0.0275808
ENSMUSG00000040552	C3ar1	327.945	1.43317	0.134527	10.6533	1.68234e-26	2.0808e-25
ENSMUSG00000117628	#N/A	64.3981	1.43258	0.166991	8.57881	9.58614e-18	7.44924e-17
ENSMUSG00000046079	Lrrc8d	1033.5	1.4307	0.0949066	15.0748	2.37086e-51	8.15488e-50
ENSMUSG00000116614	#N/A	75.7756	1.42856	0.170791	8.36438	6.04338e-17	4.49496e-16
ENSMUSG00000097558	#N/A	22.5025	1.42828	0.307828	4.63987	3.48635e-06	1.19497e-05
ENSMUSG00000046962	Zbtb21	763.165	1.42773	0.0788254	18.1126	2.53684e-73	1.9122e-71
ENSMUSG00000095649	#N/A	5.35221	1.42702	0.547064	2.6085	0.00909399	0.0200667
ENSMUSG00000035530	Eif1	5686.45	1.42633	0.095628	14.9154	2.61569e-50	8.64751e-49
ENSMUSG00000102543	Pcdhgc5	47.4374	1.42529	0.221782	6.42656	1.30525e-10	6.37925e-10
ENSMUSG00000064871	Snord58b	18.6922	1.42488	0.309828	4.59894	4.24655e-06	1.44558e-05
ENSMUSG00000021270	Hsp90aa1	1691.45	1.42234	0.0947139	15.0172	5.66191e-51	1.93237e-49
ENSMUSG00000048787	Dcun1d3	847.439	1.42157	0.0925385	15.3619	2.94835e-53	1.08032e-51
ENSMUSG00000083899	#N/A	2067.12	1.42069	0.0996962	14.2502	4.47167e-46	1.26851e-44
ENSMUSG00000102630	#N/A	7.37498	1.41991	0.481475	2.94908	0.00318717	0.00763497
ENSMUSG00000038011	Dnah10	36.0944	1.41917	0.208868	6.79458	1.0863e-11	5.7885e-11
ENSMUSG00000037944	Ccr7	29.7806	1.41886	0.253619	5.59446	2.21314e-08	9.17313e-08
ENSMUSG00000091105	#N/A	83.9989	1.41806	0.163641	8.66566	4.48915e-18	3.5332e-17
ENSMUSG00000085917	#N/A	100.917	1.41751	0.162005	8.74979	2.13752e-18	1.71718e-17
ENSMUSG00000090173	Fbxw10	64.7802	1.41737	0.202832	6.98791	2.79017e-12	1.54222e-11
ENSMUSG00000063550	Nup98	1759.41	1.41732	0.0649086	21.8356	1.06462e-105	2.42127e-103
ENSMUSG00000069919	Hba-a1	2725.16	1.41731	0.416582	3.40224	0.000668366	0.00176328
ENSMUSG00000044469	Tnfaip8l1	99.4642	1.41586	0.138096	10.2527	1.15084e-24	1.29917e-23
ENSMUSG00000038046	Mrm3	234.665	1.41558	0.118255	11.9705	5.07124e-33	8.32541e-32
ENSMUSG00000052681	Rap1b	4242.77	1.41309	0.0752389	18.7814	1.07229e-78	9.961e-77
ENSMUSG00000082154	#N/A	105.108	1.41238	0.126346	11.1787	5.1847e-29	7.17266e-28
ENSMUSG00000051537	Gm5124	5.93016	1.41162	0.47431	2.97616	0.00291887	0.00703504
ENSMUSG00000030259	Rassf8	819.054	1.41091	0.0790523	17.8479	3.00298e-71	2.11266e-69
ENSMUSG00000054582	Pabpc1l	97.843	1.4108	0.257627	5.47613	4.34735e-08	1.76232e-07
ENSMUSG00000007379	Dennd2c	1799.7	1.41038	0.103066	13.6843	1.26049e-42	3.12539e-41
ENSMUSG00000102856	#N/A	7.96267	1.4101	0.437914	3.22003	0.00128178	0.00325277
ENSMUSG00000026784	Pdss1	215.961	1.40702	0.154948	9.08058	1.08002e-19	9.30239e-19
ENSMUSG00000067367	Lyar	788.881	1.40694	0.117905	11.9328	7.98514e-33	1.30039e-31
ENSMUSG00000097330	#N/A	5.7582	1.40655	0.508538	2.76587	0.00567714	0.0130148
ENSMUSG00000067597	Dgat2l6	257.065	1.40628	0.195348	7.19885	6.07224e-13	3.51543e-12
ENSMUSG00000117310	Ptp4a1	8.01465	1.40603	0.448283	3.13648	0.00170991	0.00426419
ENSMUSG00000070167	Snora57	51.7522	1.4053	0.248258	5.66066	1.50791e-08	6.33568e-08
ENSMUSG00000017677	Wsb1	2808.06	1.40527	0.083635	16.8024	2.34384e-63	1.25681e-61
ENSMUSG00000105504	Gbp5	63.1942	1.40476	0.257719	5.45075	5.01592e-08	2.02308e-07
ENSMUSG00000014599	Csf1	1727.54	1.40432	0.110509	12.7077	5.35646e-37	1.05066e-35
ENSMUSG00000046711	Hmga1	1932.21	1.40142	0.0867264	16.1591	9.79837e-59	4.42638e-57
ENSMUSG00000018648	Dusp14	1711.29	1.40034	0.0978292	14.3142	1.78521e-46	5.15853e-45
ENSMUSG00000026414	Tnnt2	1025.84	1.39791	0.144364	9.68319	3.55462e-22	3.51491e-21
ENSMUSG00000079012	Serpina3m	11.1438	1.3976	0.371976	3.75725	0.000171794	0.000486973
ENSMUSG00000074622	Mafb	4860.86	1.39759	0.0999222	13.9868	1.87761e-44	5.01368e-43
ENSMUSG00000114993	#N/A	27.3824	1.39695	0.25114	5.56244	2.66024e-08	1.09677e-07
ENSMUSG00000082253	#N/A	29.7891	1.39635	0.229294	6.08978	1.13063e-09	5.16062e-09
ENSMUSG00000002250	Ppard	1711.91	1.39441	0.0835504	16.6895	1.5628e-62	8.14816e-61
ENSMUSG00000038900	Rpl12	591.54	1.39358	0.113056	12.3264	6.52771e-35	1.17472e-33
ENSMUSG00000032584	Mst1r	2226.9	1.39319	0.108551	12.8345	1.05133e-37	2.12702e-36
ENSMUSG00000030156	Cd69	44.4111	1.39202	0.229377	6.06869	1.28958e-09	5.86076e-09
ENSMUSG00000038963	Slco4a1	145.238	1.39194	0.174955	7.95599	1.77708e-15	1.20708e-14
ENSMUSG00000107944	#N/A	6.55285	1.39159	0.494611	2.81351	0.00490039	0.0113745
ENSMUSG00000035047	Kri1	1364.09	1.39159	0.10171	13.6819	1.30275e-42	3.22716e-41
ENSMUSG00000017386	Traf4	290.4	1.39087	0.136254	10.2079	1.82713e-24	2.04685e-23
ENSMUSG00000052305	Hbb-b1	2503.67	1.39076	0.410533	3.38769	0.00070484	0.00185432
ENSMUSG00000021453	Gadd45g	639.811	1.39041	0.140723	9.88048	5.05905e-23	5.2402e-22
ENSMUSG00000083396	Gm15542	1549.33	1.38964	0.098925	14.0474	7.99417e-45	2.1631e-43
ENSMUSG00000025017	Pik3ap1	209.436	1.38961	0.164079	8.46914	2.47216e-17	1.87523e-16
ENSMUSG00000053581	Zfand2a	1264.74	1.38937	0.0788809	17.6136	1.93838e-69	1.28812e-67
ENSMUSG00000097352	#N/A	9.76567	1.3891	0.404413	3.43485	0.000592889	0.00157249
ENSMUSG00000083287	#N/A	908.417	1.38772	0.115783	11.9856	4.22932e-33	6.97362e-32
ENSMUSG00000091577	#N/A	8.24162	1.38664	0.558165	2.48429	0.0129811	0.0277616
ENSMUSG00000040918	Slc19a2	1635.3	1.38655	0.0890952	15.5626	1.30696e-54	5.04836e-53
ENSMUSG00000052056	Zfp217	1532.51	1.38375	0.077332	17.8937	1.32063e-71	9.49344e-70
ENSMUSG00000079036	Alkbh1	624.906	1.38216	0.109016	12.6785	7.78083e-37	1.51382e-35
ENSMUSG00000050395	Tnfsf15	49.5915	1.38158	0.195045	7.08338	1.4068e-12	7.95588e-12
ENSMUSG00000043424	Eif3j2	1119.42	1.38102	0.0969715	14.2415	5.06345e-46	1.43023e-44
ENSMUSG00000068566	Myadm	2513.62	1.38074	0.108293	12.7501	3.11349e-37	6.18059e-36
ENSMUSG00000002233	Rhoc	879.953	1.38014	0.102806	13.4247	4.33562e-41	1.00777e-39
ENSMUSG00000051855	Mest	113.27	1.37994	0.219834	6.27719	3.44748e-10	1.64113e-09
ENSMUSG00000059456	Ptk2b	1369.81	1.37894	0.0913614	15.0933	1.79275e-51	6.19062e-50
ENSMUSG00000098488	Pla2g4b	11.325	1.37859	0.41709	3.30525	0.000948905	0.00244712
ENSMUSG00000024014	Pim1	4960.01	1.3781	0.0842732	16.3528	4.1576e-60	1.98706e-58
ENSMUSG00000101581	C430002N11Rik	5.59671	1.37764	0.474693	2.90216	0.00370601	0.00877271
ENSMUSG00000009681	Bcr	1413.65	1.37752	0.0837812	16.4419	9.58251e-61	4.68159e-59
ENSMUSG00000082534	#N/A	6.15705	1.37705	0.512174	2.68864	0.00717442	0.0161333
ENSMUSG00000085148	Mir22hg	1916.57	1.37623	0.114763	11.9919	3.91754e-33	6.47978e-32
ENSMUSG00000084020	#N/A	21.3749	1.37524	0.312427	4.40179	1.07361e-05	3.50024e-05
ENSMUSG00000101439	Gm336	48.2084	1.37521	0.202019	6.80733	9.94268e-12	5.31525e-11
ENSMUSG00000025492	Ifitm3	2597.81	1.37453	0.115538	11.8967	1.23061e-32	1.98447e-31
ENSMUSG00000027940	Tpm3	4508.97	1.37375	0.061705	22.2631	8.41558e-110	2.17666e-107
ENSMUSG00000100454	#N/A	11.6698	1.37361	0.552112	2.48793	0.0128491	0.0275016
ENSMUSG00000083027	#N/A	54.5108	1.37354	0.192454	7.13696	9.54181e-13	5.46056e-12
ENSMUSG00000003271	Sult2b1	1323.85	1.37326	0.105713	12.9905	1.38533e-38	2.92382e-37
ENSMUSG00000113491	Gm19221	200.98	1.37324	0.132321	10.378	3.12096e-25	3.6097e-24
ENSMUSG00000085658	#N/A	8.23738	1.37305	0.491304	2.7947	0.00519473	0.0119943
ENSMUSG00000082896	#N/A	379.828	1.37299	0.104332	13.1598	1.49396e-39	3.26543e-38
ENSMUSG00000100033	Gm8337	14.4556	1.37211	0.325466	4.21582	2.48868e-05	7.79025e-05
ENSMUSG00000097183	#N/A	88.3035	1.37163	0.163415	8.39354	4.71701e-17	3.53635e-16
ENSMUSG00000026121	Sema4c	1031.08	1.37096	0.151672	9.03901	1.58092e-19	1.34802e-18
ENSMUSG00000048489	Depp1	220.697	1.37025	0.143154	9.57185	1.05011e-21	1.01036e-20
ENSMUSG00000039782	Cpeb2	3209.62	1.37007	0.088256	15.5239	2.39176e-54	9.14483e-53
ENSMUSG00000015656	Hspa8	8173.04	1.36922	0.0858146	15.9555	2.60694e-57	1.11469e-55
ENSMUSG00000085627	#N/A	19.6611	1.36853	0.305955	4.47298	7.71375e-06	2.5553e-05
ENSMUSG00000022443	Myh9	9411.95	1.36765	0.0856663	15.9648	2.24702e-57	9.63916e-56
ENSMUSG00000020812	Snhg16	467.072	1.36762	0.102066	13.3993	6.10001e-41	1.41043e-39
ENSMUSG00000105779	#N/A	178.848	1.36557	0.160107	8.52908	1.47521e-17	1.13301e-16
ENSMUSG00000031452	1700029H14Rik	6.1899	1.36436	0.519399	2.6268	0.00861923	0.0191231
ENSMUSG00000083449	#N/A	80.7849	1.36431	0.207906	6.56214	5.30411e-11	2.66844e-10
ENSMUSG00000030432	Rpl28	213.823	1.36413	0.131587	10.3667	3.51371e-25	4.04975e-24
ENSMUSG00000052912	Smarca5-ps	196.646	1.36368	0.100448	13.5761	5.55386e-42	1.33323e-40
ENSMUSG00000084821	Gm15880	5.03199	1.36344	0.533437	2.55595	0.0105898	0.0230672
ENSMUSG00000115381	#N/A	6.41271	1.36237	0.503633	2.70509	0.00682855	0.0154239
ENSMUSG00000047344	Lancl3	12.4908	1.36178	0.332305	4.098	4.16743e-05	0.00012706
ENSMUSG00000023800	Tiam2	435.147	1.36133	0.124758	10.9118	1.01228e-27	1.32601e-26
ENSMUSG00000092680	Snord55	15.8302	1.36058	0.336622	4.04186	5.30299e-05	0.000160109
ENSMUSG00000027456	Sdcbp2	1824.95	1.35957	0.0869915	15.6288	4.6341e-55	1.82201e-53
ENSMUSG00000078249	Hmga1b	1545.06	1.35926	0.0880804	15.4321	9.95809e-54	3.72117e-52
ENSMUSG00000086680	#N/A	6.13966	1.35901	0.505719	2.68729	0.00720348	0.0161908
ENSMUSG00000027894	Slc6a17	131.64	1.35741	0.136708	9.92929	3.10453e-23	3.24371e-22
ENSMUSG00000106073	#N/A	72.5333	1.35695	0.349531	3.88222	0.000103509	0.000301809
ENSMUSG00000037999	Arap2	1879.92	1.35652	0.0812655	16.6924	1.48855e-62	7.7764e-61
ENSMUSG00000117832	#N/A	6.9811	1.35526	0.525071	2.5811	0.00984869	0.0215768
ENSMUSG00000022102	Dok2	280.054	1.35355	0.144458	9.36985	7.2639e-21	6.67955e-20
ENSMUSG00000027533	Fabp5	4880.92	1.35302	0.123127	10.9887	4.3288e-28	5.74458e-27
ENSMUSG00000110697	#N/A	14.2243	1.3527	0.346078	3.90866	9.28078e-05	0.000272141
ENSMUSG00000108120	#N/A	8.42398	1.35215	0.431272	3.13527	0.00171697	0.00428099
ENSMUSG00000118729	Snord88c	5.87942	1.35165	0.52089	2.59489	0.00946215	0.0208008
ENSMUSG00000082195	#N/A	268.37	1.35134	0.106321	12.71	5.20306e-37	1.02209e-35
ENSMUSG00000113749	#N/A	168.842	1.34622	0.138791	9.69965	3.02536e-22	3.00283e-21
ENSMUSG00000029174	Tbc1d1	893.573	1.34594	0.0771007	17.4569	3.05244e-68	1.92194e-66
ENSMUSG00000109336	Samd4b	2454.95	1.34577	0.0696462	19.323	3.44124e-83	3.60265e-81
ENSMUSG00000028364	Tnc	2135.33	1.34489	0.124694	10.7855	4.0314e-27	5.13055e-26
ENSMUSG00000118633	Ccl19-ps2	35.2554	1.34458	0.280709	4.78995	1.66826e-06	5.89182e-06
ENSMUSG00000015665	Awat1	1098.47	1.34448	0.205299	6.54888	5.79713e-11	2.90484e-10
ENSMUSG00000047215	Rpl9	316.905	1.34407	0.138947	9.67327	3.91673e-22	3.86285e-21
ENSMUSG00000118671	#N/A	3085.36	1.34308	0.136577	9.83384	8.04921e-23	8.23398e-22
ENSMUSG00000103280	#N/A	64.0858	1.34256	0.203224	6.60632	3.93998e-11	2.00009e-10
ENSMUSG00000031939	Taf1d	1451.13	1.34201	0.114156	11.7559	6.58217e-32	1.02813e-30
ENSMUSG00000086331	#N/A	6.43298	1.34172	0.46396	2.89188	0.00382942	0.00904862
ENSMUSG00000025869	Nop16	847.063	1.34171	0.108387	12.3789	3.39947e-35	6.17664e-34
ENSMUSG00000041747	Utp15	1043.74	1.34167	0.0719557	18.6458	1.36599e-77	1.20527e-75
ENSMUSG00000026980	Ly75	136.92	1.34037	0.161389	8.30521	9.96393e-17	7.32836e-16
ENSMUSG00000097125	#N/A	10.5704	1.3402	0.439974	3.04608	0.00231843	0.00567656
ENSMUSG00000118029	#N/A	5.33467	1.33937	0.559044	2.39583	0.0165829	0.0346829
ENSMUSG00000048109	Rbm15	353.491	1.33837	0.110064	12.16	5.07792e-34	8.76165e-33
ENSMUSG00000051379	Flrt3	1105.34	1.33833	0.100446	13.3238	1.6838e-40	3.82289e-39
ENSMUSG00000117714	#N/A	22.9609	1.3381	0.298988	4.47542	7.62596e-06	2.52854e-05
ENSMUSG00000082329	#N/A	164.669	1.3379	0.136561	9.79705	1.15917e-22	1.17665e-21
ENSMUSG00000027358	Bmp2	907.952	1.33632	0.111692	11.9644	5.46205e-33	8.9592e-32
ENSMUSG00000021374	Nup153	1829.12	1.33628	0.0751467	17.7823	9.68933e-71	6.65687e-69
ENSMUSG00000093826	#N/A	673.635	1.3348	0.118476	11.2664	1.92256e-29	2.70801e-28
ENSMUSG00000083468	Gm9431	6.97272	1.33405	0.490187	2.72151	0.00649847	0.0147283
ENSMUSG00000078507	Aadacl3	300.346	1.33371	0.198485	6.71946	1.82402e-11	9.53085e-11
ENSMUSG00000000787	Ddx3x	14987.8	1.33342	0.0790303	16.8723	7.19571e-64	3.91417e-62
ENSMUSG00000090862	Rps13	189.689	1.33327	0.13112	10.1683	2.74575e-24	3.04875e-23
ENSMUSG00000027293	Ehd4	2460.17	1.33112	0.0706122	18.8511	2.87528e-79	2.73847e-77
ENSMUSG00000041598	Cdc42ep4	2044.16	1.33007	0.0860371	15.4593	6.53266e-54	2.45855e-52
ENSMUSG00000024785	Rcl1	813.713	1.32929	0.0787297	16.8842	5.87729e-64	3.22359e-62
ENSMUSG00000058258	Idi1	3437.71	1.32892	0.107167	12.4004	2.60044e-35	4.75102e-34
ENSMUSG00000037913	Tmem156	23.2107	1.32786	0.258261	5.14155	2.72479e-07	1.03343e-06
ENSMUSG00000030779	Rbbp6	4591.79	1.32779	0.089443	14.8451	7.48452e-50	2.42576e-48
ENSMUSG00000027361	Gabpb1	650.952	1.32716	0.0814572	16.2927	1.11265e-59	5.22311e-58
ENSMUSG00000103657	#N/A	6.47273	1.32665	0.529056	2.50757	0.0121563	0.0261546
ENSMUSG00000065738	Gm24494	31.1907	1.32581	0.252584	5.24897	1.52955e-07	5.92638e-07
ENSMUSG00000038214	Bend3	270.393	1.32482	0.0922579	14.36	9.22528e-47	2.70424e-45
ENSMUSG00000030341	Tnfrsf1a	5311.46	1.32427	0.0733584	18.0521	7.59641e-73	5.62945e-71
ENSMUSG00000019997	Ccn2	19615.4	1.32302	0.126069	10.4944	9.16475e-26	1.08578e-24
ENSMUSG00000037820	Tgm2	1316.16	1.32218	0.137712	9.60105	7.91354e-22	7.6671e-21
ENSMUSG00000106109	#N/A	6.32966	1.32202	0.529446	2.49698	0.0125255	0.0268765
ENSMUSG00000021823	Vcl	1751.95	1.32198	0.0695314	19.0127	1.33843e-80	1.30297e-78
ENSMUSG00000028318	Polr1e	312.782	1.32142	0.109181	12.103	1.01788e-33	1.73027e-32
ENSMUSG00000044103	Il36g	1553.13	1.32071	0.124324	10.6231	2.32595e-26	2.85277e-25
ENSMUSG00000024360	Etf1	5295.71	1.31977	0.0705982	18.6941	5.53388e-78	4.96581e-76
ENSMUSG00000097391	Mirg	42.4818	1.31877	0.217763	6.05596	1.39578e-09	6.3249e-09
ENSMUSG00000049515	Espnl	12.2307	1.31865	0.37585	3.50846	0.000450709	0.00121345
ENSMUSG00000117575	#N/A	5.7587	1.31839	0.519254	2.53901	0.0111168	0.0241147
ENSMUSG00000115793	#N/A	6.54003	1.31832	0.522724	2.52203	0.0116681	0.0251781
ENSMUSG00000048329	Mfsd6l	20.1944	1.3182	0.301713	4.36904	1.24792e-05	4.03861e-05
ENSMUSG00000108414	Snhg1	846.496	1.31818	0.103109	12.7844	2.00452e-37	4.00632e-36
ENSMUSG00000031799	Tpm4	6153.94	1.31772	0.0675214	19.5157	8.08156e-85	8.95831e-83
ENSMUSG00000020064	Herc4	2062.93	1.31754	0.0855498	15.4009	1.61392e-53	5.97171e-52
ENSMUSG00000037469	Acp7	1052	1.3171	0.106265	12.3945	2.8e-35	5.10148e-34
ENSMUSG00000052684	Jun	3991.54	1.31633	0.123105	10.6928	1.10054e-26	1.37474e-25
ENSMUSG00000063406	Tmed5	3127.57	1.31605	0.101182	13.0067	1.12067e-38	2.37153e-37
ENSMUSG00000043541	Casc1	14.2761	1.31597	0.333946	3.94065	8.12611e-05	0.000240151
ENSMUSG00000034641	Cd300ld	88.0359	1.31539	0.184775	7.11887	1.08815e-12	6.20572e-12
ENSMUSG00000105987	AI506816	730.959	1.31428	0.111705	11.7656	5.87108e-32	9.19234e-31
ENSMUSG00000103309	#N/A	61.3758	1.31256	0.188175	6.97523	3.05375e-12	1.68192e-11
ENSMUSG00000031934	Panx1	551.357	1.31254	0.1076	12.1983	3.17199e-34	5.53096e-33
ENSMUSG00000033268	Duox1	744.456	1.31115	0.166342	7.88226	3.21502e-15	2.15604e-14
ENSMUSG00000000869	Il4	5.83594	1.31095	0.45033	2.91109	0.00360171	0.0085427
ENSMUSG00000050900	#N/A	564.916	1.31045	0.100489	13.0407	7.18119e-39	1.52909e-37
ENSMUSG00000026028	Trak2	1989.8	1.31032	0.06857	19.1092	2.11616e-81	2.12276e-79
ENSMUSG00000040435	Ppp1r15a	1710.23	1.31021	0.0787445	16.6388	3.6504e-62	1.87729e-60
ENSMUSG00000003153	Slc2a3	189.099	1.30955	0.131863	9.93116	3.04677e-23	3.18462e-22
ENSMUSG00000064232	Gm5414	50.594	1.30915	0.209967	6.23503	4.51704e-10	2.13181e-09
ENSMUSG00000060950	Trmt61a	457.511	1.3087	0.114155	11.4642	1.99622e-30	2.94378e-29
ENSMUSG00000062300	Nectin2	1317.73	1.30819	0.0952885	13.7288	6.82924e-43	1.71426e-41
ENSMUSG00000020834	Dhrs13	65.3663	1.30745	0.201481	6.48919	8.62994e-11	4.27078e-10
ENSMUSG00000105950	#N/A	20.1379	1.3061	0.337101	3.87451	0.000106842	0.000310737
ENSMUSG00000038683	Pak1ip1	1318.91	1.30527	0.0724109	18.0259	1.22081e-72	9.02166e-71
ENSMUSG00000045455	#N/A	269.888	1.30477	0.0983907	13.2612	3.88852e-40	8.71597e-39
ENSMUSG00000102550	Gm8276	123.182	1.30448	0.177519	7.34841	2.00573e-13	1.19718e-12
ENSMUSG00000116564	Riok2	1168.15	1.30422	0.0843602	15.4601	6.4459e-54	2.42937e-52
ENSMUSG00000022247	Brix1	1127.32	1.30402	0.0830214	15.707	1.35404e-55	5.43718e-54
ENSMUSG00000042895	Abra	424.542	1.30339	0.249693	5.21997	1.78957e-07	6.89031e-07
ENSMUSG00000063628	#N/A	815.177	1.30272	0.108708	11.9836	4.33092e-33	7.13224e-32
ENSMUSG00000022479	Vdr	2219.75	1.30265	0.100589	12.9502	2.3427e-38	4.87039e-37
ENSMUSG00000002100	Mybpc3	11.6055	1.30251	0.446487	2.91725	0.00353136	0.00839242
ENSMUSG00000031207	Msn	4192.44	1.3017	0.0750711	17.3395	2.36798e-67	1.44277e-65
ENSMUSG00000035165	Kcne3	34.8834	1.30165	0.212655	6.12093	9.30322e-10	4.28263e-09
ENSMUSG00000015501	Hivep2	2114.96	1.30145	0.115438	11.2741	1.76233e-29	2.48896e-28
ENSMUSG00000108892	Gm9449	51.1044	1.30106	0.195083	6.66927	2.57085e-11	1.32469e-10
ENSMUSG00000037731	Themis2	198.132	1.30047	0.118177	11.0044	3.63782e-28	4.83979e-27
ENSMUSG00000034837	Gnat1	25.1577	1.30024	0.252235	5.15487	2.53808e-07	9.64559e-07
ENSMUSG00000081665	Pira1	51.7804	1.29977	0.184652	7.039	1.9362e-12	1.08222e-11
ENSMUSG00000079014	Serpina3i	128.188	1.29876	0.179248	7.24561	4.30513e-13	2.51724e-12
ENSMUSG00000014773	Dll1	1262.94	1.29776	0.137661	9.42719	4.21206e-21	3.91967e-20
ENSMUSG00000054091	1810037I17Rik	1155.74	1.29706	0.120722	10.7441	6.31532e-27	7.96799e-26
ENSMUSG00000093798	Gm8355	3335.41	1.29701	0.103633	12.5154	6.14685e-36	1.14686e-34
ENSMUSG00000111497	#N/A	13.4085	1.29665	0.375631	3.45192	0.000556619	0.00148121
ENSMUSG00000032497	Lrrfip2	3005.58	1.29651	0.0835911	15.5102	2.96023e-54	1.12694e-52
ENSMUSG00000032908	Sgpp2	519.682	1.29632	0.316245	4.09911	4.1475e-05	0.000126482
ENSMUSG00000030265	Kras	1799.43	1.29622	0.0681128	19.0305	9.5282e-81	9.37959e-79
ENSMUSG00000018736	Ndel1	6835.97	1.29603	0.0844981	15.338	4.26221e-53	1.55097e-51
ENSMUSG00000077167	Gm24119	22.5141	1.29484	0.317631	4.07656	4.57075e-05	0.000138811
ENSMUSG00000048911	Rnf24	567.316	1.2924	0.0885174	14.6005	2.78594e-48	8.6064e-47
ENSMUSG00000032058	Ppp2r1b	969.023	1.29225	0.0786037	16.4401	9.87744e-61	4.80787e-59
ENSMUSG00000041132	N4bp2l1	767.366	1.29201	0.122816	10.5199	6.99447e-26	8.35725e-25
ENSMUSG00000108782	#N/A	8.9331	1.29102	0.479303	2.69353	0.00706996	0.0159214
ENSMUSG00000086962	Gm12248	82.5768	1.29086	0.413751	3.1199	0.00180913	0.00449674
ENSMUSG00000034390	Cmip	1582.61	1.29074	0.0853406	15.1246	1.11447e-51	3.88402e-50
ENSMUSG00000049516	Spty2d1	1160.8	1.29029	0.097131	13.284	2.86632e-40	6.45766e-39
ENSMUSG00000084960	B430010I23Rik	12.7329	1.29	0.374191	3.44744	0.000565926	0.00150461
ENSMUSG00000027313	Chac1	92.0975	1.28944	0.154141	8.3653	5.9963e-17	4.46246e-16
ENSMUSG00000022951	Rcan1	3942.72	1.28856	0.0942205	13.676	1.41181e-42	3.49402e-41
ENSMUSG00000005481	Ddx39a	1264.11	1.28816	0.0821055	15.6891	1.79689e-55	7.19356e-54
ENSMUSG00000063480	Snu13	894.355	1.2878	0.101019	12.7481	3.1941e-37	6.32158e-36
ENSMUSG00000022176	Rem2	19.3693	1.28683	0.342084	3.76173	0.000168739	0.000478623
ENSMUSG00000087659	#N/A	27.465	1.28661	0.261716	4.91605	8.83093e-07	3.20024e-06
ENSMUSG00000023473	Celsr3	35.0644	1.28639	0.227835	5.64614	1.64089e-08	6.87687e-08
ENSMUSG00000031538	Plat	275.241	1.28587	0.130382	9.86232	6.06313e-23	6.2459e-22
ENSMUSG00000042745	Id1	3456.1	1.28488	0.193884	6.62705	3.42452e-11	1.7474e-10
ENSMUSG00000020869	Lrrc59	2952.59	1.28446	0.068706	18.695	5.43454e-78	4.89332e-76
ENSMUSG00000034258	Flvcr2	277.034	1.2842	0.108919	11.7905	4.37196e-32	6.89015e-31
ENSMUSG00000036067	Slc2a6	89.3625	1.28373	0.191472	6.70452	2.02076e-11	1.05193e-10
ENSMUSG00000080977	#N/A	19.2817	1.28366	0.306481	4.18837	2.80963e-05	8.74409e-05
ENSMUSG00000001305	Rrp15	716.596	1.28352	0.0918869	13.9685	2.42695e-44	6.43495e-43
ENSMUSG00000053289	Ddx10	859.774	1.28305	0.0941913	13.6218	2.97202e-42	7.22653e-41
ENSMUSG00000109279	#N/A	13.3712	1.28229	0.417074	3.07449	0.0021086	0.005198
ENSMUSG00000050105	Fam110d	143.059	1.28147	0.146057	8.77373	1.72851e-18	1.39411e-17
ENSMUSG00000025243	Slc6a20b	41.8446	1.28144	0.243098	5.27128	1.35477e-07	5.27005e-07
ENSMUSG00000024696	Lpxn	123.63	1.28123	0.131068	9.77528	1.43754e-22	1.4503e-21
ENSMUSG00000078238	#N/A	2244.04	1.28086	0.118501	10.8089	3.12507e-27	3.98867e-26
ENSMUSG00000051111	Sv2c	25.7548	1.28085	0.228729	5.59986	2.14519e-08	8.89709e-08
ENSMUSG00000018433	Nol11	734.44	1.28044	0.0915312	13.9891	1.81683e-44	4.85629e-43
ENSMUSG00000113619	#N/A	4.45185	1.28032	0.555718	2.3039	0.0212283	0.0433789
ENSMUSG00000082474	#N/A	8.50321	1.28011	0.488404	2.621	0.00876717	0.019418
ENSMUSG00000114179	#N/A	19.7029	1.2792	0.279144	4.58259	4.59254e-06	1.55773e-05
ENSMUSG00000095213	#N/A	461.867	1.27902	0.166206	7.69537	1.41087e-14	9.03875e-14
ENSMUSG00000018168	Ikzf3	35.8981	1.27844	0.218452	5.85224	4.84982e-09	2.11589e-08
ENSMUSG00000107610	#N/A	39.9279	1.27838	0.225351	5.67286	1.40433e-08	5.91461e-08
ENSMUSG00000057596	Trim30d	56.9009	1.27775	0.184071	6.94158	3.87734e-12	2.12356e-11
ENSMUSG00000046675	Tmem251	392.436	1.27741	0.105212	12.1413	6.38282e-34	1.09559e-32
ENSMUSG00000020460	Rps27a	386.709	1.27553	0.104219	12.2389	1.92514e-34	3.39272e-33
ENSMUSG00000029254	Stap1	58.1753	1.27547	0.18723	6.81233	9.60328e-12	5.14006e-11
ENSMUSG00000028869	Gnl2	1807.15	1.27541	0.0811682	15.7132	1.2278e-55	4.95287e-54
ENSMUSG00000097561	#N/A	21.5536	1.27455	0.268463	4.74757	2.05871e-06	7.2167e-06
ENSMUSG00000022052	Ppp2r2a	2167.36	1.27426	0.0728198	17.4988	1.46262e-68	9.2757e-67
ENSMUSG00000105201	#N/A	22.3808	1.27405	0.272219	4.68022	2.86568e-06	9.9008e-06
ENSMUSG00000000303	Cdh1	10626.2	1.27364	0.0774712	16.4402	9.85293e-61	4.80481e-59
ENSMUSG00000100801	Gm15459	11975.9	1.27293	0.0971156	13.1074	2.98728e-39	6.45988e-38
ENSMUSG00000092230	#N/A	5.30569	1.27289	0.52768	2.41224	0.015855	0.0332872
ENSMUSG00000083258	Gm5939	50.9947	1.27269	0.172721	7.36851	1.72547e-13	1.0334e-12
ENSMUSG00000021036	Sptlc2	1778.79	1.27201	0.0684771	18.5758	5.04844e-77	4.36682e-75
ENSMUSG00000051050	Spink14	9.28036	1.27173	0.436004	2.91677	0.00353672	0.0084029
ENSMUSG00000039851	4932438H23Rik	46.3888	1.27109	0.169276	7.50896	5.96e-14	3.66007e-13
ENSMUSG00000089824	Rbm12	500.808	1.26928	0.0795631	15.9532	2.7088e-57	1.15637e-55
ENSMUSG00000037253	Mex3c	1706.38	1.26829	0.0790346	16.0472	5.97735e-58	2.61517e-56
ENSMUSG00000050271	Prag1	238.967	1.26789	0.129895	9.76093	1.6563e-22	1.66654e-21
ENSMUSG00000042719	Naa25	2137.54	1.26741	0.0739421	17.1406	7.38663e-66	4.29238e-64
ENSMUSG00000044626	Liph	674.298	1.26707	0.109658	11.5547	6.98943e-31	1.04829e-29
ENSMUSG00000031610	Scrg1	5.4628	1.26694	0.522203	2.42615	0.0152601	0.0321534
ENSMUSG00000081227	#N/A	4.76458	1.26676	0.544336	2.32716	0.0199567	0.0410206
ENSMUSG00000086916	#N/A	14.32	1.26642	0.331174	3.82402	0.000131291	0.000377147
ENSMUSG00000026167	Wnt10a	1088.05	1.26547	0.108007	11.7165	1.04861e-31	1.62827e-30
ENSMUSG00000088008	Gm25492	14.7222	1.26489	0.352735	3.58595	0.000335849	0.000919316
ENSMUSG00000026235	Epha4	926.084	1.26445	0.113102	11.1797	5.12411e-29	7.09429e-28
ENSMUSG00000030750	Nsmce1	328.529	1.26396	0.113204	11.1653	6.03019e-29	8.30315e-28
ENSMUSG00000036902	Neto2	42.5512	1.26326	0.188449	6.70345	2.03561e-11	1.05924e-10
ENSMUSG00000022555	Dgat1	1695.55	1.26265	0.135274	9.33408	1.01874e-20	9.28372e-20
ENSMUSG00000036160	Surf6	896.943	1.26253	0.0915216	13.7949	2.73552e-43	6.9863e-42
ENSMUSG00000060402	Chst8	17.8979	1.26188	0.311324	4.05327	5.05061e-05	0.000152804
ENSMUSG00000049751	Rpl36al	28.2648	1.25886	0.289755	4.34457	1.3955e-05	4.49032e-05
ENSMUSG00000025270	Alas2	147.956	1.25812	0.437689	2.87446	0.00404725	0.00952153
ENSMUSG00000020250	Txnrd1	5485.83	1.25796	0.0676624	18.5917	3.75263e-77	3.26739e-75
ENSMUSG00000010342	Tex14	6.17392	1.25758	0.463218	2.71488	0.00662988	0.0150047
ENSMUSG00000021553	Slc28a3	571.597	1.25652	0.111751	11.2439	2.48126e-29	3.47456e-28
ENSMUSG00000082925	Gm13135	335.758	1.25586	0.118518	10.5964	3.0975e-26	3.76929e-25
ENSMUSG00000046490	Rnf222	637.45	1.25528	0.0900428	13.9409	3.57187e-44	9.38577e-43
ENSMUSG00000037876	Jmjd1c	2874.01	1.25467	0.0824525	15.2168	2.73461e-52	9.7099e-51
ENSMUSG00000052293	Taf9	7.72848	1.25463	0.440179	2.85026	0.0043683	0.0102158
ENSMUSG00000026127	Imp4	1127.07	1.25399	0.0636855	19.6904	2.60568e-86	3.02833e-84
ENSMUSG00000048572	Tmem252	41.2147	1.25365	0.256276	4.89178	9.99283e-07	3.60151e-06
ENSMUSG00000070871	Ccnyl1	386.043	1.2535	0.0924188	13.5633	6.61172e-42	1.58142e-40
ENSMUSG00000030759	Far1	1750.22	1.25307	0.112949	11.0942	1.33876e-28	1.81404e-27
ENSMUSG00000030172	Erc1	699.571	1.25252	0.0973137	12.871	6.55764e-38	1.338e-36
ENSMUSG00000022971	Ifnar2	434.279	1.25218	0.10388	12.0542	1.84406e-33	3.08693e-32
ENSMUSG00000084113	#N/A	130.733	1.25218	0.181407	6.90262	5.10508e-12	2.77466e-11
ENSMUSG00000046791	Riox1	410.116	1.25123	0.0923381	13.5505	7.87034e-42	1.87905e-40
ENSMUSG00000108551	#N/A	25.6702	1.25078	0.249109	5.021	5.14021e-07	1.90382e-06
ENSMUSG00000028996	Rbp7	35.9051	1.24764	0.231023	5.40049	6.64602e-08	2.65499e-07
ENSMUSG00000045664	Cdc42ep2	205.484	1.24667	0.164495	7.57876	3.48867e-14	2.17533e-13
ENSMUSG00000057666	Gapdh	248.6	1.24661	0.12723	9.79804	1.14788e-22	1.16564e-21
ENSMUSG00000045392	Olfr1033	16.096	1.24654	0.325835	3.82568	0.000130412	0.000374744
ENSMUSG00000018008	Cyth4	423.782	1.24597	0.129308	9.63567	5.65245e-22	5.52922e-21
ENSMUSG00000058355	Abce1	2364.27	1.24425	0.081328	15.2991	7.75135e-53	2.78985e-51
ENSMUSG00000027907	S100a11	1977.83	1.24369	0.0983792	12.6418	1.24227e-36	2.38875e-35
ENSMUSG00000102975	#N/A	16.559	1.24324	0.34386	3.61553	0.000299732	0.000825076
ENSMUSG00000046006	Gapt	11.0022	1.24321	0.362488	3.42964	0.000604373	0.00160118
ENSMUSG00000100779	#N/A	36.7326	1.24299	0.222329	5.59079	2.26038e-08	9.366e-08
ENSMUSG00000028410	Dnaja1	847.142	1.24283	0.0860546	14.4423	2.8025e-47	8.34487e-46
ENSMUSG00000030789	Itgax	233.266	1.24276	0.115786	10.7333	7.1033e-27	8.94507e-26
ENSMUSG00000081179	#N/A	200.897	1.24272	0.133654	9.29807	1.43024e-20	1.29266e-19
ENSMUSG00000080829	#N/A	10.1976	1.24191	0.367595	3.37846	0.000728925	0.00191444
ENSMUSG00000034591	Slc41a2	212.095	1.2416	0.0950387	13.0642	5.27679e-39	1.12814e-37
ENSMUSG00000028982	Slc25a33	330.997	1.24051	0.147951	8.38457	5.09136e-17	3.80726e-16
ENSMUSG00000045624	Esf1	895.546	1.24038	0.0937028	13.2374	5.33816e-40	1.18545e-38
ENSMUSG00000028633	Ctps	875.61	1.24004	0.0973361	12.7398	3.55493e-37	7.01992e-36
ENSMUSG00000062328	Rpl17	163.089	1.23899	0.138908	8.91945	4.68591e-19	3.89366e-18
ENSMUSG00000032010	Usp2	2578.45	1.23794	0.0849837	14.5668	4.5688e-48	1.39346e-46
ENSMUSG00000056201	Cfl1	5254.82	1.2377	0.0701057	17.6548	9.34063e-70	6.27034e-68
ENSMUSG00000021171	Esyt2	3764.39	1.23759	0.0911107	13.5834	5.02347e-42	1.2081e-40
ENSMUSG00000074006	Omp	15.928	1.23753	0.337264	3.66933	0.000243187	0.000676483
ENSMUSG00000038235	F11r	1993.73	1.2373	0.0768049	16.1097	2.18254e-58	9.72633e-57
ENSMUSG00000082194	Gm12444	77.5005	1.2373	0.152145	8.13235	4.21038e-16	2.97478e-15
ENSMUSG00000105706	#N/A	7.38484	1.23708	0.486609	2.54225	0.011014	0.0239095
ENSMUSG00000006442	Srm	1108.6	1.23647	0.090328	13.6887	1.18616e-42	2.94942e-41
ENSMUSG00000000562	Adora3	132.615	1.23623	0.158809	7.78436	7.00656e-15	4.59019e-14
ENSMUSG00000028156	Eif4e	1657.83	1.23544	0.0858449	14.3915	5.84814e-47	1.72579e-45
ENSMUSG00000085156	Snhg15	414.997	1.23543	0.130594	9.4601	3.07662e-21	2.88134e-20
ENSMUSG00000028010	Gar1	1006.57	1.23503	0.108274	11.4065	3.8808e-30	5.63475e-29
ENSMUSG00000016526	Dyrk3	56.2715	1.23367	0.254482	4.84777	1.24858e-06	4.4586e-06
ENSMUSG00000031519	Asb5	352.629	1.23347	0.175612	7.02387	2.15811e-12	1.20269e-11
ENSMUSG00000073982	Rhog	994.085	1.2333	0.100231	12.3045	8.56652e-35	1.53638e-33
ENSMUSG00000098702	1500015A07Rik	271.594	1.23275	0.110254	11.181	5.05435e-29	7.00335e-28
ENSMUSG00000028069	Gpatch4	822.176	1.2323	0.0966242	12.7535	2.98101e-37	5.92207e-36
ENSMUSG00000041134	Cyyr1	194.02	1.23191	0.131756	9.34996	8.76807e-21	8.02356e-20
ENSMUSG00000037095	Lrg1	376.009	1.23111	0.131807	9.34026	9.60978e-21	8.76341e-20
ENSMUSG00000020015	Cdk17	511.579	1.2304	0.0866376	14.2017	8.94019e-46	2.50382e-44
ENSMUSG00000092203	1110038B12Rik	230.063	1.23008	0.118199	10.4068	2.3079e-25	2.68096e-24
ENSMUSG00000020542	Myocd	6.71265	1.23003	0.491004	2.50514	0.0122403	0.0263181
ENSMUSG00000026864	Hspa5	7581.12	1.22995	0.074347	16.5434	1.78527e-61	8.92026e-60
ENSMUSG00000117975	Itprip	1556.02	1.22972	0.0902556	13.6249	2.84806e-42	6.96363e-41
ENSMUSG00000032846	Zswim6	553.685	1.2297	0.0914099	13.4526	2.97226e-41	6.9516e-40
ENSMUSG00000114409	Gm9042	7.94722	1.22938	0.446489	2.75344	0.00589718	0.0134806
ENSMUSG00000028788	Ptp4a2	6967.87	1.22903	0.0597574	20.5671	5.41428e-94	7.80545e-92
ENSMUSG00000089764	Gm16580	2746.04	1.22867	0.0936024	13.1265	2.32052e-39	5.04284e-38
ENSMUSG00000020561	Polr1f	728.948	1.22812	0.100526	12.217	2.52366e-34	4.41506e-33
ENSMUSG00000027171	Prrg4	437.298	1.22734	0.128678	9.53803	1.45564e-21	1.3904e-20
ENSMUSG00000027863	Cd2	61.4743	1.22675	0.216495	5.66641	1.45817e-08	6.13158e-08
ENSMUSG00000034686	Prr7	111.347	1.22631	0.147713	8.30197	1.024e-16	7.52302e-16
ENSMUSG00000066755	Tnfsf18	42.8347	1.22627	0.276304	4.43812	9.07473e-06	2.98292e-05
ENSMUSG00000040046	Tph1	49.7792	1.22614	0.281022	4.36316	1.28199e-05	4.14275e-05
ENSMUSG00000037857	Nufip2	1049.66	1.22563	0.0880926	13.913	5.28041e-44	1.38339e-42
ENSMUSG00000095762	#N/A	545.998	1.22528	0.144452	8.48227	2.20834e-17	1.68188e-16
ENSMUSG00000034998	Foxn2	1389.54	1.22526	0.0835062	14.6727	9.64817e-49	3.03745e-47
ENSMUSG00000023022	Lima1	3411.99	1.22496	0.0755783	16.2079	4.43671e-59	2.02858e-57
ENSMUSG00000033352	Map2k4	3431.8	1.22486	0.0622654	19.6715	3.78155e-86	4.35654e-84
ENSMUSG00000053038	#N/A	1471.44	1.22454	0.0737301	16.6084	6.06135e-62	3.09305e-60
ENSMUSG00000030782	Tgfb1i1	461.528	1.22444	0.0862964	14.1888	1.07559e-45	2.99011e-44
ENSMUSG00000095079	Igha	12.393	1.22242	0.447578	2.73119	0.00631067	0.0143388
ENSMUSG00000029415	Sdad1	1574.87	1.22224	0.0798681	15.3033	7.27127e-53	2.62064e-51
ENSMUSG00000085118	#N/A	15.2211	1.22117	0.360412	3.38825	0.000703411	0.00185074
ENSMUSG00000039756	Dnttip2	1196.43	1.22097	0.0829676	14.7162	5.0746e-49	1.61494e-47
ENSMUSG00000034226	Rhov	947.093	1.22037	0.106657	11.442	2.57886e-30	3.76927e-29
ENSMUSG00000106350	Kif19b	4.4658	1.21986	0.518888	2.35092	0.0187272	0.038759
ENSMUSG00000111151	Gm5120	19.1336	1.21923	0.367514	3.31751	0.000908245	0.00234991
ENSMUSG00000027395	Polr1b	1073.86	1.21917	0.0990969	12.3028	8.74515e-35	1.56629e-33
ENSMUSG00000017144	Rnd3	1782.24	1.21698	0.0914576	13.3064	2.12348e-40	4.79637e-39
ENSMUSG00000033107	Rnf125	74.3337	1.21573	0.181938	6.68214	2.35483e-11	1.21934e-10
ENSMUSG00000036057	Ptpn23	1666.95	1.21551	0.105831	11.4854	1.56205e-30	2.30739e-29
ENSMUSG00000042784	Muc1	37.9448	1.21412	0.198637	6.11223	9.82511e-10	4.51342e-09
ENSMUSG00000022858	Tra2b	1622.39	1.21344	0.0810465	14.9722	1.11643e-50	3.76645e-49
ENSMUSG00000069011	#N/A	1035.88	1.21332	0.0730956	16.5991	7.07285e-62	3.58838e-60
ENSMUSG00000078651	Aoc2	207.365	1.21292	0.201906	6.00736	1.88567e-09	8.46339e-09
ENSMUSG00000058006	Mdn1	1545.02	1.21278	0.118912	10.199	2.00326e-24	2.23941e-23
ENSMUSG00000051396	Hspa14	139.287	1.21277	0.113756	10.6612	1.54574e-26	1.91364e-25
ENSMUSG00000036002	Fam214b	1927.49	1.21268	0.101124	11.992	3.91349e-33	6.47715e-32
ENSMUSG00000114940	#N/A	175.915	1.21216	0.122406	9.90277	4.04904e-23	4.21222e-22
ENSMUSG00000064246	Chil1	796.446	1.21209	0.261892	4.62821	3.68833e-06	1.26191e-05
ENSMUSG00000035378	Shq1	232.027	1.21198	0.0957305	12.6603	9.81275e-37	1.90073e-35
ENSMUSG00000047126	Cltc	6664.3	1.21183	0.0761362	15.9166	4.86171e-57	2.05548e-55
ENSMUSG00000047894	Ang2	9.78874	1.20892	0.399184	3.02847	0.00245798	0.00599098
ENSMUSG00000107355	#N/A	31.2128	1.20802	0.234336	5.15507	2.5353e-07	9.63641e-07
ENSMUSG00000029581	Fscn1	455.106	1.20742	0.133811	9.02331	1.82497e-19	1.5511e-18
ENSMUSG00000055148	Klf2	1169.94	1.20685	0.205634	5.86893	4.38626e-09	1.92032e-08
ENSMUSG00000078627	Marchf10	5.05182	1.20612	0.5212	2.31412	0.0206612	0.0423367
ENSMUSG00000045502	Hcar2	2090.19	1.20602	0.0827078	14.5816	3.67629e-48	1.12777e-46
ENSMUSG00000039202	Abhd2	2278.03	1.20589	0.10294	11.7145	1.07446e-31	1.66548e-30
ENSMUSG00000056209	Npm3	209.387	1.20572	0.124424	9.69039	3.31251e-22	3.28043e-21
ENSMUSG00000040485	Lrrc52	47.7372	1.20535	0.188418	6.39723	1.58218e-10	7.68856e-10
ENSMUSG00000039697	Ncoa7	322.518	1.20306	0.14223	8.45853	2.70773e-17	2.04862e-16
ENSMUSG00000041180	Hectd2	83.7937	1.20292	0.136466	8.81481	1.19883e-18	9.7433e-18
ENSMUSG00000082454	Gm12183	3753.55	1.20277	0.0614812	19.5633	3.17922e-85	3.56911e-83
ENSMUSG00000027613	Eif6	5725.89	1.20275	0.0783589	15.3492	3.58597e-53	1.3067e-51
ENSMUSG00000090674	#N/A	22.4725	1.20203	0.278858	4.31056	1.62841e-05	5.19727e-05
ENSMUSG00000026491	Ahctf1	2077.28	1.20135	0.0715144	16.7987	2.49561e-63	1.33548e-61
ENSMUSG00000089255	Snora78	5.74	1.20128	0.521963	2.30147	0.0213651	0.0436164
ENSMUSG00000058126	Tpm3-rs7	2805.12	1.20034	0.0765496	15.6805	2.05617e-55	8.19423e-54
ENSMUSG00000027236	Eif3j1	1657.56	1.19985	0.0844026	14.2158	7.31169e-46	2.0521e-44
ENSMUSG00000085894	#N/A	72.764	1.19883	0.191377	6.26421	3.74723e-10	1.77965e-09
ENSMUSG00000105914	Gm19243	12.0057	1.19848	0.475079	2.52269	0.0116462	0.025139
ENSMUSG00000039577	Nphp4	35.6116	1.19703	0.245136	4.8831	1.04429e-06	3.75704e-06
ENSMUSG00000049300	Prmt6	350.215	1.19675	0.0894409	13.3804	7.87412e-41	1.80639e-39
ENSMUSG00000114278	#N/A	6.65496	1.19609	0.513728	2.32826	0.0198983	0.0409132
ENSMUSG00000031523	Dlc1	1225.7	1.19577	0.0855196	13.9824	1.99569e-44	5.3182e-43
ENSMUSG00000020706	Ftsj3	2638.05	1.19577	0.0913359	13.092	3.65792e-39	7.87783e-38
ENSMUSG00000031304	Il2rg	121.54	1.19551	0.140714	8.49598	1.96266e-17	1.49867e-16
ENSMUSG00000026383	Epb41l5	446.326	1.19543	0.0879148	13.5976	4.13714e-42	1.00042e-40
ENSMUSG00000086290	Snhg12	515.108	1.19457	0.102771	11.6236	3.12724e-31	4.78278e-30
ENSMUSG00000025429	Pstpip2	451.73	1.19449	0.0996306	11.9892	4.04826e-33	6.68762e-32
[truncated: 11,094 more rows]

## Sheet: TPA+RGRNversusTPA
ENSEMBL	symbol	baseMean	log2FoldChange	lfcSE	stat	pvalue	padj
ENSMUSG00000104801	#N/A	354.577	-5.72419	0.31336	-18.2671	1.51162e-74	1.31072e-72
ENSMUSG00000038067	Csf3	52.0757	-5.62254	0.288192	-19.5097	9.07763e-85	1.07367e-82
ENSMUSG00000030669	Calca	65.2926	-5.60973	0.277657	-20.2038	9.0676e-91	1.27174e-88
ENSMUSG00000027832	Ptx3	1383.98	-5.51222	0.268425	-20.5354	1.03937e-93	1.58789e-91
ENSMUSG00000022126	Acod1	113.605	-5.49527	0.403098	-13.6326	2.56353e-42	6.24245e-41
ENSMUSG00000112261	#N/A	17.951	-5.47347	0.444942	-12.3015	8.88877e-35	1.61457e-33
ENSMUSG00000078616	Trim30c	37.1344	-5.46678	0.341232	-16.0207	9.16018e-58	4.1319e-56
ENSMUSG00000105442	#N/A	6.08256	-5.12382	0.704124	-7.27688	3.41629e-13	1.9607e-12
ENSMUSG00000006403	Adamts4	1312.89	-5.0361	0.230141	-21.8827	3.80039e-106	9.75408e-104
ENSMUSG00000018930	Ccl4	82.0804	-5.01894	0.358479	-14.0006	1.54509e-44	4.14814e-43
ENSMUSG00000026420	Il24	56.4075	-4.98717	0.666238	-7.48557	7.12353e-14	4.29192e-13
ENSMUSG00000028777	Gnat3	2.43743	-4.98287	0.767114	-6.49561	8.26998e-11	4.02689e-10
ENSMUSG00000105762	#N/A	2.31871	-4.96812	0.786025	-6.32057	2.60599e-10	1.22411e-09
ENSMUSG00000042265	Trem1	138.054	-4.96061	0.313369	-15.8299	1.93446e-56	8.26119e-55
ENSMUSG00000045551	Fpr1	16.45	-4.94531	0.408477	-12.1067	9.73068e-34	1.69896e-32
ENSMUSG00000005800	Mmp8	87.9803	-4.93889	0.397159	-12.4355	1.67604e-35	3.13081e-34
ENSMUSG00000022651	Retnlg	95.5064	-4.90632	0.367457	-13.3521	1.15126e-40	2.65006e-39
ENSMUSG00000025929	Il17a	2.70691	-4.89365	0.763687	-6.40793	1.47511e-10	7.0793e-10
ENSMUSG00000025746	Il6	647.064	-4.86415	0.317054	-15.3417	4.02476e-53	1.51244e-51
ENSMUSG00000079625	Tm4sf19	57.627	-4.80381	0.26489	-18.1351	1.68341e-73	1.40737e-71
ENSMUSG00000096719	Mrgpra2b	6.47812	-4.79058	0.606696	-7.89617	2.87599e-15	1.88544e-14
ENSMUSG00000032484	Ngp	1.63298	-4.71174	0.915274	-5.1479	2.63413e-07	9.7699e-07
ENSMUSG00000093573	#N/A	2.81743	-4.64103	0.739535	-6.2756	3.48287e-10	1.62235e-09
ENSMUSG00000029379	Cxcl3	43.0634	-4.58614	0.259903	-17.6456	1.10011e-69	7.84316e-68
ENSMUSG00000047048	Olfr432	1.82344	-4.58192	0.824603	-5.55651	2.75216e-08	1.11204e-07
ENSMUSG00000112226	#N/A	7.37058	-4.58106	0.533685	-8.58382	9.17725e-18	7.00396e-17
ENSMUSG00000025433	Crisp3	2.33332	-4.55216	0.842371	-5.40399	6.51764e-08	2.5415e-07
ENSMUSG00000015437	Gzmb	149.018	-4.52171	0.310101	-14.5814	3.68782e-48	1.13764e-46
ENSMUSG00000087242	#N/A	9.57511	-4.51882	0.479297	-9.42802	4.17895e-21	3.86233e-20
ENSMUSG00000025431	Crisp1	2.65528	-4.47294	0.752742	-5.94219	2.81234e-09	1.22217e-08
ENSMUSG00000111167	#N/A	12.0846	-4.46462	0.422743	-10.5611	4.51473e-26	5.4325e-25
ENSMUSG00000102187	#N/A	85.3459	-4.43266	0.282133	-15.7112	1.26689e-55	5.27002e-54
ENSMUSG00000103440	#N/A	14.5652	-4.41248	0.39666	-11.1241	9.57932e-29	1.32042e-27
ENSMUSG00000106609	#N/A	1.65568	-4.40695	0.814254	-5.41225	6.22361e-08	2.4298e-07
ENSMUSG00000019890	Nts	69.8884	-4.37743	0.309752	-14.132	2.41044e-45	6.71002e-44
ENSMUSG00000065537	Mir132	5.58933	-4.34507	0.587759	-7.3926	1.43984e-13	8.48954e-13
ENSMUSG00000018914	Il3	2.2983	-4.33699	0.813136	-5.33366	9.6251e-08	3.69873e-07
ENSMUSG00000079594	Cstdc6	32.4847	-4.33098	0.435625	-9.942	2.73292e-23	2.82494e-22
ENSMUSG00000086593	Gm16548	1.57505	-4.31356	0.802173	-5.37735	7.55918e-08	2.9294e-07
ENSMUSG00000018698	Lhx1	1.79817	-4.23058	0.852782	-4.96092	7.01599e-07	2.51463e-06
ENSMUSG00000054169	Ceacam10	2.15752	-4.22298	0.791889	-5.3328	9.67104e-08	3.71559e-07
ENSMUSG00000047798	Cd300lf	90.2213	-4.20105	0.206868	-20.3079	1.09497e-91	1.56131e-89
ENSMUSG00000073386	9830107B12Rik	2.54468	-4.19715	0.792239	-5.29783	1.17189e-07	4.47384e-07
ENSMUSG00000115834	#N/A	2.24327	-4.17229	0.771213	-5.41003	6.30154e-08	2.45948e-07
ENSMUSG00000105622	#N/A	1.73261	-4.14208	0.779928	-5.31085	1.09113e-07	4.17549e-07
ENSMUSG00000079597	Cstdc4	9.65103	-4.13773	0.436897	-9.47072	2.77914e-21	2.58735e-20
ENSMUSG00000026581	Sell	143.713	-4.13273	0.302014	-13.6839	1.26666e-42	3.12298e-41
ENSMUSG00000110335	#N/A	1.27312	-4.07971	0.869165	-4.69382	2.68149e-06	9.06641e-06
ENSMUSG00000109799	#N/A	4.56	-4.05019	0.619539	-6.53743	6.25847e-11	3.07602e-10
ENSMUSG00000115759	Gm18787	5.73409	-4.04514	0.548036	-7.38115	1.56927e-13	9.21667e-13
ENSMUSG00000078780	Gm5150	11.7336	-4.00189	0.401416	-9.96943	2.07426e-23	2.16063e-22
ENSMUSG00000048699	Krt90	67.5037	-3.99999	0.210146	-19.0344	8.85504e-81	9.39146e-79
ENSMUSG00000040809	Chil3	49.8706	-3.99928	0.438995	-9.11008	8.23181e-20	7.11612e-19
ENSMUSG00000091956	C2cd4b	115.441	-3.99901	0.40066	-9.98106	1.84492e-23	1.93036e-22
ENSMUSG00000026535	Ifi202b	6076.84	-3.99006	0.236807	-16.8495	1.05879e-63	5.98566e-62
ENSMUSG00000082676	#N/A	49.2576	-3.95159	0.21915	-18.0314	1.10369e-72	8.96431e-71
ENSMUSG00000058869	Gm4832	1.51635	-3.93218	0.898579	-4.376	1.20878e-05	3.83541e-05
ENSMUSG00000016524	Il19	104.501	-3.90229	0.458711	-8.50708	1.78375e-17	1.3363e-16
ENSMUSG00000085609	#N/A	63.9656	-3.89724	0.214072	-18.2053	4.68617e-74	3.98262e-72
ENSMUSG00000001131	Timp1	723.236	-3.88267	0.182396	-21.287	1.49676e-100	2.9325e-98
ENSMUSG00000022026	Olfm4	2.65348	-3.88206	0.763785	-5.08266	3.72177e-07	1.36403e-06
ENSMUSG00000041754	Trem3	10.6998	-3.87612	0.371403	-10.4364	1.69065e-25	1.9679e-24
ENSMUSG00000048636	A730049H05Rik	9.37409	-3.87416	0.412489	-9.39214	5.87933e-21	5.38156e-20
ENSMUSG00000071561	Cstdc5	109.337	-3.86399	0.43675	-8.84716	8.97725e-19	7.26846e-18
ENSMUSG00000029664	Tfpi2	25.7653	-3.85838	0.259882	-14.8466	7.31419e-50	2.41915e-48
ENSMUSG00000000982	Ccl3	115.522	-3.85597	0.185061	-20.8362	2.03269e-96	3.43231e-94
ENSMUSG00000052270	Fpr2	20.1796	-3.85065	0.322955	-11.9232	8.96451e-33	1.51072e-31
ENSMUSG00000081022	#N/A	7.69359	-3.83687	0.427325	-8.97881	2.73722e-19	2.29437e-18
ENSMUSG00000052749	Trim30b	67.3887	-3.83656	0.296433	-12.9424	2.59322e-38	5.46449e-37
ENSMUSG00000115946	#N/A	11.8903	-3.81807	0.427366	-8.93394	4.11097e-19	3.40362e-18
ENSMUSG00000056071	S100a9	570.413	-3.80874	0.311679	-12.2201	2.4284e-34	4.36465e-33
ENSMUSG00000112766	#N/A	1.7843	-3.7985	0.873297	-4.34961	1.36378e-05	4.2985e-05
ENSMUSG00000056054	S100a8	331.68	-3.79558	0.352861	-10.7566	5.51586e-27	6.9739e-26
ENSMUSG00000015316	Slamf1	17.9262	-3.7847	0.288624	-13.1129	2.77708e-39	6.10244e-38
ENSMUSG00000085412	Halr1	3.56801	-3.77989	0.674048	-5.60774	2.04983e-08	8.36154e-08
ENSMUSG00000116132	#N/A	2.17464	-3.7711	0.779727	-4.83644	1.32188e-06	4.60782e-06
ENSMUSG00000054855	Rnd1	789.262	-3.76931	0.205701	-18.3242	5.30201e-75	4.7087e-73
ENSMUSG00000058427	Cxcl2	860.179	-3.75141	0.260537	-14.3988	5.26671e-47	1.55374e-45
ENSMUSG00000093973	Mrgpra2a	1.06107	-3.73455	0.902997	-4.13573	3.53827e-05	0.000106751
ENSMUSG00000066363	Serpina3f	93.9161	-3.73432	0.205835	-18.1424	1.47544e-73	1.23754e-71
ENSMUSG00000032691	Nlrp3	377.5	-3.72851	0.174889	-21.3193	7.51759e-101	1.49571e-98
ENSMUSG00000022582	Ly6g	2.75941	-3.71701	0.787029	-4.72284	2.32579e-06	7.89704e-06
ENSMUSG00000101173	#N/A	2.3901	-3.70911	0.794941	-4.66589	3.0728e-06	1.03364e-05
ENSMUSG00000070127	Mir146b	1.95047	-3.70863	0.833338	-4.45033	8.57377e-06	2.75688e-05
ENSMUSG00000029371	Cxcl5	16.7513	-3.70286	0.32523	-11.3853	4.94701e-30	7.26373e-29
ENSMUSG00000026580	Selp	698.876	-3.69846	0.209014	-17.6948	4.60013e-70	3.34467e-68
ENSMUSG00000059657	Stfa2l1	8.64679	-3.68738	0.390439	-9.44419	3.5815e-21	3.32091e-20
ENSMUSG00000114212	Gm47985	31.4385	-3.67841	0.241144	-15.254	1.54849e-52	5.68577e-51
ENSMUSG00000094733	Csta3	12.9838	-3.6735	0.385571	-9.52744	1.61206e-21	1.51947e-20
ENSMUSG00000096351	Samd11	37.4486	-3.66902	0.23707	-15.4765	4.99825e-54	1.95259e-52
ENSMUSG00000055298	Ctsj	0.753195	-3.65598	1.10457	-3.30988	0.000933372	0.0023707
ENSMUSG00000046203	Sprr2g	483.419	-3.65249	0.289886	-12.5998	2.11772e-36	4.10525e-35
ENSMUSG00000015441	Gzmf	1.18911	-3.64939	0.921766	-3.95913	7.52225e-05	0.000218288
ENSMUSG00000016529	Il10	80.4492	-3.6438	0.215498	-16.9088	3.87629e-64	2.2357e-62
ENSMUSG00000085295	#N/A	6.75053	-3.64215	0.455718	-7.99211	1.3265e-15	8.88236e-15
ENSMUSG00000039079	Trhr2	1.80742	-3.64194	0.777194	-4.68601	2.78589e-06	9.40576e-06
ENSMUSG00000061762	Tac1	16.5329	-3.64013	0.331769	-10.9719	5.21826e-28	6.92513e-27
ENSMUSG00000051490	Foxd4	1.17661	-3.63744	0.907156	-4.00972	6.07895e-05	0.000178271
ENSMUSG00000027398	Il1b	1379.74	-3.63551	0.353295	-10.2903	7.79356e-25	8.73491e-24
ENSMUSG00002075810	#N/A	9.42152	-3.63207	0.409677	-8.86567	7.60437e-19	6.19992e-18
ENSMUSG00000102561	#N/A	0.730936	-3.60552	1.29162	-2.79146	0.00524701	0.0118453
ENSMUSG00000115406	#N/A	1.28016	-3.59548	1.01488	-3.54276	0.000395962	0.0010539
ENSMUSG00000046593	Tmem215	0.722329	-3.58977	1.02976	-3.48601	0.00049028	0.00129101
ENSMUSG00000043740	B430306N03Rik	16.9581	-3.58616	0.340257	-10.5396	5.67545e-26	6.80682e-25
ENSMUSG00000052212	Cd177	11.9474	-3.58568	0.420734	-8.52244	1.56227e-17	1.17518e-16
ENSMUSG00000028859	Csf3r	532.299	-3.58515	0.219653	-16.3219	6.89606e-60	3.37775e-58
ENSMUSG00000022902	Stfa2	98.2262	-3.57838	0.457476	-7.82202	5.19812e-15	3.36312e-14
ENSMUSG00000054069	#N/A	7.16071	-3.57235	0.425194	-8.40169	4.40098e-17	3.23377e-16
ENSMUSG00000113584	Gm46355	4.73748	-3.52883	0.53931	-6.54323	6.02049e-11	2.96473e-10
ENSMUSG00000105810	#N/A	1.39859	-3.51329	0.874304	-4.01838	5.85997e-05	0.000172124
ENSMUSG00000046733	Gprc5a	129.053	-3.50288	0.134447	-26.054	1.21258e-149	1.48201e-146
ENSMUSG00000086146	#N/A	1.6593	-3.50022	0.856256	-4.08782	4.35444e-05	0.000129925
ENSMUSG00000078763	Slfn1	62.8893	-3.50004	0.287516	-12.1734	4.30851e-34	7.64746e-33
ENSMUSG00000006270	Vax1	1.7853	-3.4939	0.82816	-4.21887	2.45525e-05	7.53516e-05
ENSMUSG00000111116	#N/A	17.2765	-3.49112	0.311439	-11.2097	3.65601e-29	5.13321e-28
ENSMUSG00000050635	Sprr2f	97.5889	-3.481	0.371108	-9.38002	6.59601e-21	6.01825e-20
ENSMUSG00000097418	Mir155hg	28.0033	-3.46726	0.226158	-15.3311	4.73732e-53	1.76727e-51
ENSMUSG00000101304	Plet1os	67.1406	-3.46283	0.279297	-12.3984	2.6672e-35	4.92846e-34
ENSMUSG00000112711	#N/A	1.7958	-3.46215	0.772601	-4.48116	7.42393e-06	2.40311e-05
ENSMUSG00000104068	#N/A	0.766316	-3.46007	1.25736	-2.75186	0.00592585	0.0132485
ENSMUSG00000095028	Sirpb1b	21.3122	-3.45969	0.331791	-10.4273	1.86065e-25	2.16284e-24
ENSMUSG00000021886	Gpr65	102.259	-3.45297	0.124241	-27.7926	5.32368e-170	1.36638e-166
ENSMUSG00000103313	#N/A	40.4533	-3.44918	0.193337	-17.8403	3.43823e-71	2.62636e-69
ENSMUSG00000046259	Sprr2h	1330.13	-3.44799	0.246925	-13.9637	2.5945e-44	6.865e-43
ENSMUSG00000068587	Mgam	12.2545	-3.44533	0.341725	-10.0822	6.62343e-24	7.06554e-23
ENSMUSG00000103588	#N/A	98.0217	-3.44447	0.558122	-6.17153	6.76339e-10	3.08603e-09
ENSMUSG00000030142	Clec4e	122.763	-3.44273	0.27308	-12.607	1.93134e-36	3.74961e-35
ENSMUSG00000078817	Nlrp12	29.5847	-3.4427	0.241138	-14.2769	3.04994e-46	8.74633e-45
ENSMUSG00000092120	Vmn2r90	15.9383	-3.43528	0.327845	-10.4784	1.08611e-25	1.28225e-24
ENSMUSG00000078783	Gm9733	5.75759	-3.41244	0.498331	-6.84775	7.50199e-12	3.95453e-11
ENSMUSG00000086842	#N/A	0.870384	-3.41191	1.06973	-3.18949	0.00142522	0.00352303
ENSMUSG00000103174	#N/A	0.885859	-3.40275	0.918304	-3.70548	0.000210994	0.000581673
ENSMUSG00000118335	#N/A	0.803566	-3.38797	1.01463	-3.33913	0.000840411	0.00214926
ENSMUSG00000009292	Trpm2	73.2883	-3.37856	0.211319	-15.988	1.55002e-57	6.91876e-56
ENSMUSG00000025355	Mmp19	1373.86	-3.37493	0.12698	-26.5785	1.20465e-155	2.06124e-152
ENSMUSG00000112097	#N/A	0.803757	-3.35282	1.09553	-3.06045	0.00221004	0.00531511
ENSMUSG00000113010	#N/A	2.89897	-3.34451	0.646849	-5.17047	2.33506e-07	8.69711e-07
ENSMUSG00000038587	Akap12	1539.66	-3.33977	0.10112	-33.0278	3.2419e-239	8.32066e-235
ENSMUSG00000118291	#N/A	5.19392	-3.33936	0.485113	-6.88368	5.83272e-12	3.09687e-11
ENSMUSG00000055030	Sprr2e	245.018	-3.33841	0.240511	-13.8805	8.31873e-44	2.15883e-42
ENSMUSG00000085403	#N/A	2.18765	-3.33226	0.765794	-4.35138	1.35281e-05	4.26602e-05
ENSMUSG00000030144	Clec4d	134.105	-3.31822	0.185492	-17.8888	1.44241e-71	1.12526e-69
ENSMUSG00000005824	Tnfsf14	51.5299	-3.31047	0.163511	-20.2461	3.84194e-91	5.41798e-89
ENSMUSG00000090192	#N/A	3.54656	-3.31023	0.557983	-5.93249	2.98374e-09	1.29381e-08
ENSMUSG00000054958	Nt5c1a	10.2038	-3.30175	0.369153	-8.94413	3.74885e-19	3.11385e-18
ENSMUSG00000102196	#N/A	0.743826	-3.29994	1.31968	-2.50056	0.0123996	0.0260689
ENSMUSG00000086726	Gm9458	0.730722	-3.28108	1.20463	-2.72372	0.00645504	0.0143268
ENSMUSG00000037771	Slc32a1	0.972399	-3.27977	0.907411	-3.61443	0.000301013	0.000813755
ENSMUSG00000110738	#N/A	0.86158	-3.2724	1.2061	-2.7132	0.00666359	0.0147463
ENSMUSG00000081398	#N/A	1.69046	-3.25985	0.805385	-4.04757	5.17523e-05	0.000153009
ENSMUSG00000025804	Ccr1	153.455	-3.24897	0.147807	-21.9811	4.36325e-107	1.16653e-104
ENSMUSG00000026700	Tnfsf4	3.55693	-3.23535	0.581763	-5.56129	2.67791e-08	1.08238e-07
ENSMUSG00000000204	Slfn4	174.057	-3.22935	0.209201	-15.4366	9.29007e-54	3.58016e-52
ENSMUSG00000109291	Gm2814	0.930235	-3.22838	1.03539	-3.11804	0.00182061	0.00443128
ENSMUSG00000003665	Has1	843.906	-3.22665	0.332677	-9.69905	3.04317e-22	2.96868e-21
ENSMUSG00000115518	Gm10791	3.68278	-3.21853	0.609792	-5.27807	1.30549e-07	4.96469e-07
ENSMUSG00000044633	#N/A	16.5227	-3.21577	0.286302	-11.2321	2.83647e-29	4.00885e-28
ENSMUSG00000107387	#N/A	0.950639	-3.21398	0.993726	-3.23427	0.00121955	0.00304485
ENSMUSG00000079434	Neu2	543.599	-3.19539	0.180846	-17.6691	7.25464e-70	5.21562e-68
ENSMUSG00000107750	#N/A	9.92551	-3.19438	0.360031	-8.87252	7.15075e-19	5.83751e-18
ENSMUSG00000087684	#N/A	41.3404	-3.1916	0.181035	-17.6297	1.45751e-69	1.03625e-67
ENSMUSG00000092305	Prps1l1	0.732421	-3.18892	1.12565	-2.83295	0.00461203	0.0105267
ENSMUSG00000113136	Gm19951	51.0339	-3.18102	0.193072	-16.4758	5.47179e-61	2.79759e-59
ENSMUSG00000089093	#N/A	1.07214	-3.17844	1.04879	-3.03057	0.00244092	0.00582344
ENSMUSG00000095891	#N/A	4.49537	-3.17785	0.721199	-4.40635	1.05128e-05	3.35266e-05
ENSMUSG00000112599	#N/A	0.768065	-3.1652	0.976697	-3.24072	0.00119228	0.00298314
ENSMUSG00000071562	Stfa1	29.6163	-3.1613	0.287181	-11.008	3.49523e-28	4.68697e-27
ENSMUSG00000085915	#N/A	1.8935	-3.16087	0.771498	-4.09706	4.18431e-05	0.000125169
ENSMUSG00000053475	Tnfaip6	2523.49	-3.15474	0.219527	-14.3706	7.91372e-47	2.31865e-45
ENSMUSG00000109186	Gm34821	3.07509	-3.14245	0.594331	-5.28737	1.24086e-07	4.72801e-07
ENSMUSG00000091238	#N/A	0.876203	-3.13319	0.973932	-3.21705	0.00129515	0.00322043
ENSMUSG00000075015	#N/A	1.87512	-3.12766	0.977947	-3.19819	0.00138295	0.0034235
ENSMUSG00000065590	Mir212	6.73566	-3.12724	0.480797	-6.50427	7.80708e-11	3.81016e-10
ENSMUSG00000079138	#N/A	9.49748	-3.1068	0.35694	-8.70398	3.20444e-18	2.51899e-17
ENSMUSG00000058794	Nfe2	16.5507	-3.10466	0.276102	-11.2446	2.46197e-29	3.48918e-28
ENSMUSG00000091155	Serpine3	1.79231	-3.10228	0.896998	-3.45851	0.00054317	0.00142197
ENSMUSG00000057465	Saa2	3.12894	-3.1018	0.596967	-5.19593	2.03694e-07	7.61656e-07
ENSMUSG00000071068	Treml2	11.0417	-3.10177	0.337968	-9.17772	4.40304e-20	3.86486e-19
ENSMUSG00000095788	Sirpb1a	9.97274	-3.0999	0.351639	-8.81557	1.19077e-18	9.59265e-18
ENSMUSG00000089697	#N/A	1.6308	-3.09766	0.881069	-3.5158	0.000438434	0.00116081
ENSMUSG00000026582	Sele	685.549	-3.09719	0.217765	-14.2226	6.63297e-46	1.88529e-44
ENSMUSG00000104135	#N/A	1.51557	-3.09623	0.817415	-3.78783	0.000151967	0.000425945
ENSMUSG00000117292	E330032C10Rik	1.58627	-3.08919	0.851637	-3.62736	0.000286334	0.000776773
ENSMUSG00000043939	A530064D06Rik	12.4414	-3.08113	0.309369	-9.9594	2.29449e-23	2.38519e-22
ENSMUSG00000046223	Plaur	1181.53	-3.07896	0.116661	-26.3923	1.67782e-153	2.69144e-150
ENSMUSG00000053113	Socs3	7009.06	-3.06923	0.174965	-17.542	6.84448e-69	4.77365e-67
ENSMUSG00000110765	#N/A	2.54936	-3.06707	0.653966	-4.68996	2.73259e-06	9.23309e-06
ENSMUSG00000049653	Spatc1	0.738584	-3.06662	1.04076	-2.94651	0.0032138	0.00751711
ENSMUSG00000115414	#N/A	1.81877	-3.05646	0.766251	-3.98885	6.63945e-05	0.000193756
ENSMUSG00000027925	Sprr2j-ps	44.1597	-3.0552	0.242979	-12.5739	2.93707e-36	5.67214e-35
ENSMUSG00000102270	Gm8388	2.31853	-3.05119	0.668761	-4.56246	5.05578e-06	1.66553e-05
ENSMUSG00000086320	#N/A	446.18	-3.04163	0.217782	-13.9664	2.4996e-44	6.62756e-43
ENSMUSG00000103907	#N/A	1.22606	-3.03549	0.8643	-3.51208	0.000444616	0.00117669
ENSMUSG00000013415	Igf2bp1	3.24527	-3.03086	0.640923	-4.7289	2.2574e-06	7.67701e-06
ENSMUSG00000043472	Lce3d	219.642	-3.0288	0.265469	-11.4093	3.75921e-30	5.55143e-29
ENSMUSG00000111731	Gm48727	7.44614	-3.02717	0.389604	-7.76987	7.85671e-15	5.02118e-14
ENSMUSG00000086813	#N/A	2.46055	-3.01965	0.738345	-4.08975	4.31829e-05	0.000128951
ENSMUSG00000042212	Sprr2d	504.861	-3.0194	0.237358	-12.7208	4.52923e-37	9.06765e-36
ENSMUSG00000117182	Gm18068	2.38362	-3.01787	0.718395	-4.20085	2.65917e-05	8.12794e-05
ENSMUSG00000030187	Klra2	21.0405	-3.01738	0.270866	-11.1398	8.03409e-29	1.11041e-27
ENSMUSG00000110808	#N/A	15.3388	-3.01093	0.259102	-11.6206	3.23726e-31	5.03256e-30
ENSMUSG00000101731	3830432H09Rik	3.40936	-3.01076	0.575227	-5.23404	1.65848e-07	6.25519e-07
ENSMUSG00000095620	Csta2	1.01091	-3.01069	0.998216	-3.01607	0.00256072	0.00609283
ENSMUSG00000013974	Mcemp1	41.0747	-3.00979	0.220685	-13.6384	2.3666e-42	5.77535e-41
ENSMUSG00000114185	#N/A	0.664571	-3.00873	1.18526	-2.53847	0.011134	0.0236423
ENSMUSG00000073274	#N/A	17.7689	-3.00467	0.277272	-10.8365	2.31046e-27	2.96947e-26
ENSMUSG00000003051	Elf3	115.64	-3.00151	0.254835	-11.7782	5.0533e-32	8.20355e-31
ENSMUSG00000059991	Nptx2	25.331	-2.99701	0.206703	-14.4991	1.22744e-47	3.71173e-46
ENSMUSG00000097888	Gm26682	14.0376	-2.99148	0.33415	-8.9525	3.47511e-19	2.89585e-18
ENSMUSG00000051758	4930544M13Rik	1.28267	-2.98568	0.871316	-3.42663	0.00061112	0.0015882
ENSMUSG00000026358	Rgs1	383.461	-2.98024	0.21653	-13.7636	4.21793e-43	1.06448e-41
ENSMUSG00000110916	2310003N18Rik	2.97035	-2.97925	0.595572	-5.00233	5.66428e-07	2.04731e-06
ENSMUSG00000099930	Gm2396	0.655112	-2.9776	1.08395	-2.74698	0.00601463	0.0134271
ENSMUSG00000028341	Nr4a3	2250.48	-2.9723	0.188554	-15.7636	5.53544e-56	2.32906e-54
ENSMUSG00000058755	Osm	124.044	-2.97209	0.284246	-10.4561	1.37445e-25	1.61007e-24
ENSMUSG00000104639	#N/A	3.8607	-2.97108	0.522861	-5.68236	1.3285e-08	5.49071e-08
ENSMUSG00000086564	Cd101	68.823	-2.97003	0.174027	-17.0665	2.63679e-65	1.59237e-63
ENSMUSG00000091021	#N/A	2.77283	-2.96694	0.705859	-4.2033	2.63049e-05	8.04602e-05
ENSMUSG00000115764	Gm18811	2.36514	-2.96647	0.735256	-4.0346	5.46949e-05	0.000161301
ENSMUSG00000097636	#N/A	31.0971	-2.9566	0.224729	-13.1563	1.56548e-39	3.46375e-38
ENSMUSG00000102051	Ly6a2	4.92071	-2.95372	0.560497	-5.26983	1.36549e-07	5.1852e-07
ENSMUSG00000115816	Gm34589	4.20238	-2.94976	0.49646	-5.94159	2.82263e-09	1.22644e-08
ENSMUSG00000105458	Mir3074-2	1.36311	-2.94434	0.832377	-3.53726	0.000404301	0.00107442
ENSMUSG00000085574	#N/A	1.51847	-2.93558	0.911375	-3.22104	0.00127725	0.00317899
ENSMUSG00000042157	Sprr2i	134.11	-2.92926	0.299629	-9.77629	1.42326e-22	1.42137e-21
ENSMUSG00000035385	Ccl2	1790.43	-2.9167	0.280979	-10.3805	3.04256e-25	3.49711e-24
ENSMUSG00000021803	Cdhr1	43.155	-2.91477	0.385439	-7.56221	3.96292e-14	2.42172e-13
ENSMUSG00000074695	Il22	0.742466	-2.91079	1.05341	-2.76321	0.0057236	0.0128343
ENSMUSG00000026822	Lcn2	308.362	-2.90934	0.129136	-22.5292	2.14649e-112	7.24891e-110
ENSMUSG00000042993	Ifnk	0.795869	-2.9069	1.01247	-2.87111	0.00409038	0.00940855
ENSMUSG00000062345	Serpinb2	28251.3	-2.90481	0.137608	-21.1093	6.53421e-99	1.23314e-96
ENSMUSG00000040907	Atp1a3	54.2964	-2.89749	0.207223	-13.9825	1.99441e-44	5.31001e-43
ENSMUSG00000024486	Hbegf	5112.76	-2.89433	0.210171	-13.7713	3.79437e-43	9.59472e-42
ENSMUSG00000030069	Prok2	28.3887	-2.89307	0.242236	-11.9432	7.04643e-33	1.19139e-31
ENSMUSG00000087700	#N/A	6.90917	-2.89141	0.421631	-6.85768	6.99862e-12	3.69708e-11
ENSMUSG00000115390	#N/A	10.91	-2.89121	0.33628	-8.59763	8.13772e-18	6.23285e-17
ENSMUSG00000090570	#N/A	1.51348	-2.89111	0.857744	-3.3706	0.00075006	0.00192993
ENSMUSG00000111514	#N/A	1.59999	-2.88713	0.839031	-3.44102	0.000579516	0.00151111
ENSMUSG00000035164	Zc3h12c	935.806	-2.88161	0.101185	-28.4785	2.16001e-178	7.91984e-175
ENSMUSG00000116380	#N/A	7.94495	-2.87903	0.395943	-7.27133	3.55956e-13	2.04019e-12
ENSMUSG00000092500	#N/A	2.71242	-2.8768	0.592889	-4.85218	1.22114e-06	4.26301e-06
ENSMUSG00000084257	Gm11597	479.843	-2.87153	0.304648	-9.42572	4.2717e-21	3.9438e-20
ENSMUSG00000107029	#N/A	4.14969	-2.86986	0.509358	-5.63428	1.75793e-08	7.20638e-08
ENSMUSG00000051682	Treml4	5.43826	-2.8659	0.447582	-6.40306	1.52294e-10	7.30068e-10
ENSMUSG00000032068	Plet1	8305.11	-2.86252	0.173601	-16.4891	4.39411e-61	2.26011e-59
ENSMUSG00000087113	Gm11714	3.1977	-2.85897	0.542156	-5.27335	1.33959e-07	5.0891e-07
ENSMUSG00000097712	Gm10532	1.3045	-2.84976	0.890788	-3.19915	0.00137834	0.00341306
ENSMUSG00000108196	#N/A	1.58629	-2.8497	0.792035	-3.59794	0.000320746	0.000864462
ENSMUSG00000046352	Gjb2	3880.56	-2.84115	0.183696	-15.4665	5.83666e-54	2.26975e-52
ENSMUSG00000112400	#N/A	0.685355	-2.83747	1.14317	-2.48211	0.0130608	0.0273402
ENSMUSG00000003752	Itpkc	9526.2	-2.83701	0.101242	-28.0222	8.72183e-173	2.48727e-169
ENSMUSG00000103620	#N/A	2.37535	-2.83423	0.675728	-4.19434	2.7367e-05	8.35199e-05
ENSMUSG00000029378	Areg	421.584	-2.8252	0.27444	-10.2944	7.46843e-25	8.3925e-24
ENSMUSG00000091479	#N/A	14.4361	-2.82427	0.40108	-7.04166	1.89957e-12	1.04243e-11
ENSMUSG00000030162	Olr1	53.8229	-2.82213	0.197094	-14.3187	1.67187e-46	4.85409e-45
ENSMUSG00000030022	Adamts9	523.372	-2.81108	0.0899766	-31.2423	2.83913e-214	3.64345e-210
ENSMUSG00000065471	Mir222	4.44375	-2.80505	0.498441	-5.62765	1.82685e-08	7.47696e-08
ENSMUSG00000110588	#N/A	10.4733	-2.79161	0.363951	-7.67031	1.71588e-14	1.07519e-13
ENSMUSG00000002289	Angptl4	332.075	-2.78933	0.176964	-15.7621	5.66935e-56	2.3815e-54
ENSMUSG00000112843	#N/A	13.353	-2.77912	0.320884	-8.66084	4.68319e-18	3.64791e-17
ENSMUSG00000045349	Sh2d5	870.598	-2.7713	0.26452	-10.4767	1.10498e-25	1.30273e-24
ENSMUSG00000115902	D730005E14Rik	1.00187	-2.77088	0.987298	-2.80653	0.00500788	0.0113524
ENSMUSG00000103317	#N/A	0.674663	-2.76985	1.20415	-2.30026	0.0214337	0.0429543
ENSMUSG00000112211	#N/A	3.67763	-2.76473	0.56131	-4.9255	8.41462e-07	2.98713e-06
ENSMUSG00000031927	1700012B09Rik	0.708616	-2.75483	1.08645	-2.53562	0.011225	0.023806
ENSMUSG00000112895	#N/A	3.81483	-2.75221	0.505477	-5.44478	5.18697e-08	2.0431e-07
ENSMUSG00000109145	Gm20744	8.87382	-2.75185	0.360708	-7.62905	2.36498e-14	1.46653e-13
ENSMUSG00000040026	Saa3	34.0646	-2.75008	0.30119	-9.13072	6.80471e-20	5.90033e-19
ENSMUSG00000098434	#N/A	4.28182	-2.74979	0.471493	-5.8321	5.47357e-09	2.32552e-08
ENSMUSG00000086754	#N/A	26.7662	-2.74797	0.201329	-13.6491	2.04303e-42	4.99872e-41
ENSMUSG00000117129	#N/A	4.80041	-2.74415	0.440716	-6.22658	4.76721e-10	2.20301e-09
ENSMUSG00000042812	Foxf1	15.5794	-2.74285	0.241564	-11.3546	7.03789e-30	1.02342e-28
ENSMUSG00000117713	Gm46637	1.95721	-2.74143	0.722688	-3.79337	0.000148614	0.00041714
ENSMUSG00000110245	#N/A	7.33291	-2.73179	0.408527	-6.68693	2.27903e-11	1.1576e-10
ENSMUSG00000112999	#N/A	1.14522	-2.72837	0.846689	-3.2224	0.00127122	0.00316554
ENSMUSG00000031089	Slc6a14	4677.63	-2.72632	0.0996255	-27.3657	7.02423e-165	1.50424e-161
ENSMUSG00002075978	#N/A	4.65102	-2.72431	0.726202	-3.75145	0.000175815	0.000489049
ENSMUSG00000051439	Cd14	701.733	-2.72004	0.11258	-24.161	5.72163e-129	3.33753e-126
ENSMUSG00000085183	Wincr1	2.18555	-2.71925	0.683942	-3.97586	7.01262e-05	0.000204274
ENSMUSG00000054013	Tmem179	3.04043	-2.71736	0.608991	-4.46207	8.11729e-06	2.61912e-05
ENSMUSG00000048988	Elfn1	5.81405	-2.71645	0.412233	-6.5896	4.41007e-11	2.19443e-10
ENSMUSG00000104088	#N/A	6.15834	-2.7136	0.469155	-5.78402	7.29366e-09	3.07236e-08
ENSMUSG00000004791	Pgf	86.2136	-2.7112	0.152473	-17.7814	9.84088e-71	7.38526e-69
ENSMUSG00000053175	Bcl3	2188.14	-2.7026	0.239256	-11.2958	1.37606e-29	1.97306e-28
ENSMUSG00000063889	Crem	474.649	-2.70081	0.107425	-25.1413	1.75811e-139	1.36738e-136
ENSMUSG00000115149	9330188P03Rik	90.7256	-2.69112	0.165995	-16.212	4.14538e-59	1.96664e-57
ENSMUSG00000086322	E130218I03Rik	2.79509	-2.69037	0.742988	-3.62102	0.000293448	0.000794811
ENSMUSG00000041620	Mmp1b	53.6721	-2.68854	0.231157	-11.6308	2.87427e-31	4.48728e-30
ENSMUSG00000055994	Nod2	1209.93	-2.68768	0.160627	-16.7324	7.60607e-63	4.18024e-61
ENSMUSG00000114922	#N/A	2.04323	-2.68608	0.702435	-3.82395	0.00013133	0.000371062
ENSMUSG00000017002	Slpi	1703.83	-2.68522	0.193302	-13.8913	7.15266e-44	1.86187e-42
ENSMUSG00000035148	Gpr33	2.1469	-2.68479	0.682494	-3.93379	8.36156e-05	0.000241404
ENSMUSG00000091412	#N/A	1.74691	-2.67853	0.731921	-3.65959	0.000252619	0.000689904
ENSMUSG00000096001	2610528A11Rik	78.3659	-2.67603	0.431225	-6.20566	5.44672e-10	2.50485e-09
ENSMUSG00000063804	Lin28b	1.14517	-2.67539	1.05993	-2.52412	0.0115988	0.0245218
ENSMUSG00000085391	#N/A	3.48731	-2.67409	0.562515	-4.75381	1.9962e-06	6.82309e-06
ENSMUSG00000113311	#N/A	1.33075	-2.67073	1.03049	-2.59171	0.00954989	0.0205283
ENSMUSG00000001473	Tubb6	1793.28	-2.66446	0.145772	-18.2783	1.23129e-74	1.07491e-72
ENSMUSG00000089727	Klra8	0.854803	-2.66223	1.06201	-2.50679	0.0121832	0.0256538
ENSMUSG00000104917	#N/A	4.46601	-2.66036	0.468559	-5.67776	1.36468e-08	5.63592e-08
ENSMUSG00000054905	Stfa3	209.603	-2.65504	0.250078	-10.6168	2.48902e-26	3.02621e-25
ENSMUSG00000067235	H2-Q10	83.042	-2.65409	0.15848	-16.7471	5.94619e-63	3.275e-61
ENSMUSG00000032802	Srxn1	2861.26	-2.64942	0.113911	-23.2586	1.16327e-119	4.89449e-117
ENSMUSG00000106128	#N/A	1.55905	-2.64867	0.831849	-3.18408	0.00145214	0.00358579
ENSMUSG00000051051	Olfr523	0.786595	-2.64764	1.00049	-2.64634	0.00813668	0.0177295
ENSMUSG00000037411	Serpine1	2318.56	-2.64302	0.227256	-11.6302	2.89586e-31	4.51824e-30
ENSMUSG00000027219	Slc28a2	224.475	-2.6409	0.121385	-21.7564	6.00885e-105	1.40203e-102
ENSMUSG00000114752	#N/A	1.0618	-2.63742	0.886512	-2.97505	0.00292939	0.00689904
ENSMUSG00000023132	Gzma	2.59516	-2.63711	0.840389	-3.13797	0.00170123	0.00415607
ENSMUSG00000054203	Ifi205	984.619	-2.6342	0.186696	-14.1096	3.31562e-45	9.17011e-44
ENSMUSG00000020383	Il13	27.5101	-2.62814	0.229673	-11.4429	2.55123e-30	3.79814e-29
ENSMUSG00000116725	#N/A	2.15131	-2.62748	0.674109	-3.89772	9.71042e-05	0.000278249
ENSMUSG00000118905	#N/A	2.23927	-2.626	0.721124	-3.64154	0.000271016	0.000737244
ENSMUSG00000034416	Pkd1l2	2.75249	-2.62596	0.609182	-4.31064	1.62786e-05	5.0952e-05
ENSMUSG00000053846	Lipg	1215.37	-2.62179	0.168965	-15.5168	2.67007e-54	1.06744e-52
ENSMUSG00000071862	Lrrtm2	2.26103	-2.61796	0.650156	-4.02667	5.65715e-05	0.000166548
ENSMUSG00000112963	Gm6093	9.91995	-2.61668	0.359265	-7.28345	3.25393e-13	1.87052e-12
ENSMUSG00000107722	2900060B14Rik	0.825284	-2.60986	1.01265	-2.57726	0.00995871	0.0213391
ENSMUSG00000111895	#N/A	1.67474	-2.60747	0.85881	-3.03615	0.00239621	0.00572636
ENSMUSG00000050966	Lin28a	1.90982	-2.60559	0.682945	-3.81522	0.000136059	0.000383916
ENSMUSG00000031910	Has3	474.665	-2.60389	0.254597	-10.2275	1.49323e-24	1.65338e-23
ENSMUSG00000100396	#N/A	3.68987	-2.60152	0.508133	-5.11977	3.05916e-07	1.12762e-06
ENSMUSG00000115207	#N/A	1.01898	-2.60043	0.92706	-2.80503	0.00503114	0.0113991
ENSMUSG00000109168	#N/A	1.0115	-2.5943	0.914946	-2.83547	0.00457583	0.0104478
ENSMUSG00000110368	#N/A	10.8386	-2.59408	0.309895	-8.37085	5.72042e-17	4.17103e-16
ENSMUSG00000003484	Cyp4f18	77.3247	-2.59372	0.182802	-14.1887	1.07657e-45	3.02974e-44
ENSMUSG00000093489	#N/A	0.98138	-2.59264	0.88377	-2.93362	0.00335039	0.00782021
ENSMUSG00000032661	Oas3	40.2625	-2.59049	0.242503	-10.6823	1.2316e-26	1.52633e-25
ENSMUSG00000059089	Fcgr4	15.4071	-2.58973	0.357983	-7.23422	4.68218e-13	2.66458e-12
ENSMUSG00000000182	Fgf23	29.6599	-2.58949	0.426712	-6.06848	1.29124e-09	5.76664e-09
ENSMUSG00000106149	#N/A	15.0197	-2.58692	0.255263	-10.1343	3.89041e-24	4.20781e-23
ENSMUSG00000074433	Lce3e	85.6963	-2.58322	0.18366	-14.0652	6.21547e-45	1.69889e-43
ENSMUSG00000097990	Gm19557	64.9612	-2.58063	0.178745	-14.4374	3.00794e-47	8.97697e-46
ENSMUSG00000053797	Krt16	9118.48	-2.57782	0.214787	-12.0018	3.47836e-33	5.94774e-32
ENSMUSG00000028967	Errfi1	9076.5	-2.5752	0.121828	-21.1379	3.56267e-99	6.82385e-97
ENSMUSG00000050896	Rtn4rl2	36.4988	-2.56979	0.245263	-10.4777	1.09377e-25	1.29047e-24
ENSMUSG00000035448	Ccr3	3.64837	-2.56732	0.498715	-5.14788	2.63454e-07	9.76998e-07
ENSMUSG00000112900	#N/A	1.04662	-2.56633	0.854103	-3.00471	0.00265836	0.00630703
ENSMUSG00000087006	Gm13889	351.715	-2.56525	0.0990693	-25.8935	7.89198e-148	8.43981e-145
ENSMUSG00000074115	Saa1	16.0522	-2.56398	0.25674	-9.98669	1.74305e-23	1.82675e-22
ENSMUSG00000020205	Phlda1	4023.54	-2.56346	0.169048	-15.1642	6.1083e-52	2.18655e-50
ENSMUSG00000067389	#N/A	0.977755	-2.56041	0.915711	-2.79609	0.0051725	0.0116957
ENSMUSG00000084711	#N/A	0.79448	-2.5596	0.989608	-2.58648	0.00969617	0.0208218
ENSMUSG00000044162	Tnip3	263.461	-2.559	0.185281	-13.8115	2.17314e-43	5.55536e-42
ENSMUSG00000023087	Noct	3085.85	-2.55743	0.117259	-21.8102	1.85831e-105	4.58611e-103
ENSMUSG00000083859	#N/A	1.96394	-2.55642	0.688841	-3.7112	0.000206282	0.000569539
ENSMUSG00000037447	Arid5a	2087.44	-2.55173	0.138176	-18.4673	3.78853e-76	3.57487e-74
ENSMUSG00000116321	#N/A	1.27138	-2.54943	0.884164	-2.88343	0.00393369	0.00907117
ENSMUSG00000098489	Mir7678	38.9	-2.54941	0.204233	-12.4829	9.25767e-36	1.74969e-34
ENSMUSG00000027048	Abcb11	6.1043	-2.54924	0.506575	-5.0323	4.84637e-07	1.75936e-06
ENSMUSG00000101009	1700108F19Rik	1.32373	-2.5486	0.980388	-2.59959	0.0093336	0.0201021
ENSMUSG00000079071	Slc28a2b	5.35339	-2.54717	0.390055	-6.53028	6.56449e-11	3.22334e-10
ENSMUSG00000026285	Pdcd1	6.07922	-2.54187	0.382426	-6.64671	2.99725e-11	1.50897e-10
ENSMUSG00000026475	Rgs16	476.428	-2.54168	0.195465	-13.0033	1.17209e-38	2.51319e-37
ENSMUSG00000102556	#N/A	1.43732	-2.54086	0.875118	-2.90345	0.00369079	0.00854945
ENSMUSG00000107178	#N/A	12.4344	-2.54002	0.30388	-8.35864	6.34453e-17	4.60516e-16
ENSMUSG00000087338	Scpep1os	0.992984	-2.53656	0.911388	-2.78318	0.00538286	0.0121169
ENSMUSG00000079293	Clec7a	449.467	-2.53327	0.137099	-18.4777	3.12309e-76	2.96879e-74
ENSMUSG00000106290	#N/A	12.3346	-2.52797	0.278217	-9.08632	1.02445e-19	8.7968e-19
ENSMUSG00000021411	Pxdc1	3561.3	-2.52749	0.122624	-20.6118	2.15127e-94	3.36674e-92
ENSMUSG00000097104	Gm26579	1.03587	-2.52445	0.986206	-2.55976	0.0104745	0.0223529
ENSMUSG00000086961	#N/A	13.3626	-2.51873	0.300237	-8.38914	4.89701e-17	3.58899e-16
ENSMUSG00000035373	Ccl7	1739.19	-2.51824	0.286303	-8.79572	1.42132e-18	1.1407e-17
ENSMUSG00000096775	Gm5796	0.709069	-2.51335	1.05122	-2.39089	0.0168075	0.0344109
ENSMUSG00000109735	#N/A	3.29672	-2.51262	0.5637	-4.45737	8.29705e-06	2.6736e-05
ENSMUSG00000108693	#N/A	2.07628	-2.51142	0.67962	-3.69533	0.000219605	0.000603855
ENSMUSG00000109358	#N/A	0.70961	-2.50625	0.99954	-2.5074	0.0121624	0.0256225
ENSMUSG00000005892	Trh	2.80375	-2.50596	0.582583	-4.30147	1.69672e-05	5.29846e-05
ENSMUSG00000083237	#N/A	0.91397	-2.50226	0.867941	-2.88298	0.00393929	0.00908327
ENSMUSG00000112023	Lilrb4b	1586.47	-2.49743	0.0916777	-27.2414	2.09939e-163	4.14484e-160
ENSMUSG00000090946	Ccdc71l	2588.73	-2.49735	0.103961	-24.0221	1.63519e-127	8.9295e-125
ENSMUSG00000114660	#N/A	8.36107	-2.49715	0.356823	-6.9983	2.59082e-12	1.40881e-11
ENSMUSG00000026180	Cxcr2	502.488	-2.49679	0.171799	-14.5332	7.46296e-48	2.27218e-46
ENSMUSG00000085467	#N/A	0.731689	-2.48697	1.07017	-2.3239	0.0201308	0.0405873
ENSMUSG00000103596	#N/A	1.56854	-2.47737	0.824084	-3.00621	0.00264529	0.00628008
ENSMUSG00000034640	Tiparp	2454.33	-2.4752	0.0972773	-25.4448	8.06665e-143	7.13926e-140
ENSMUSG00000032369	Plscr1	140.922	-2.47502	0.143296	-17.272	7.64509e-67	4.89324e-65
ENSMUSG00000087008	#N/A	12.5792	-2.47137	0.265616	-9.30433	1.34845e-20	1.21097e-19
ENSMUSG00000064427	Gm22748	37.1432	-2.46972	0.238864	-10.3395	4.67056e-25	5.32303e-24
ENSMUSG00000099241	Gvin-ps2	11.7126	-2.4696	0.332605	-7.42502	1.12763e-13	6.69794e-13
ENSMUSG00000065422	Mir221	19.9177	-2.46873	0.288884	-8.54574	1.27711e-17	9.66915e-17
ENSMUSG00000105954	#N/A	1.07762	-2.46828	1.00135	-2.46495	0.0137032	0.0285219
ENSMUSG00000050359	Sprr1a	7183.48	-2.46825	0.160285	-15.3992	1.65743e-53	6.33031e-52
ENSMUSG00000062939	Stat4	8.41692	-2.46755	0.333288	-7.40366	1.3248e-13	7.83286e-13
ENSMUSG00000102037	Bcl2a1a	15.9889	-2.46705	0.27406	-9.00187	2.21895e-19	1.86849e-18
ENSMUSG00000105785	#N/A	1.21825	-2.46226	0.865265	-2.84567	0.00443179	0.0101478
ENSMUSG00000020363	Gfpt2	1750.27	-2.4557	0.107875	-22.7643	1.03475e-114	3.63807e-112
ENSMUSG00000113917	#N/A	1.1483	-2.45552	0.899304	-2.73047	0.00632438	0.0140538
ENSMUSG00000031762	Mt2	14313.5	-2.44844	0.111823	-21.8957	2.85792e-106	7.48484e-104
ENSMUSG00000103975	#N/A	1.21261	-2.44621	0.869244	-2.81419	0.00489008	0.011107
ENSMUSG00000106319	Gm33100	0.719284	-2.44512	0.952794	-2.56626	0.0102801	0.0219637
ENSMUSG00000094615	#N/A	1.61722	-2.44455	0.740387	-3.30172	0.000960948	0.00243616
ENSMUSG00000035020	Epgn	860.522	-2.44381	0.264938	-9.22406	2.8606e-20	2.52824e-19
ENSMUSG00000090698	Apold1	582.995	-2.44181	0.226762	-10.7682	4.86528e-27	6.16349e-26
ENSMUSG00000022303	Dcstamp	51.5546	-2.44173	0.171384	-14.2471	4.67109e-46	1.33209e-44
ENSMUSG00000044933	Sstr3	0.834415	-2.44136	1.03751	-2.35309	0.0186181	0.0377629
ENSMUSG00000020185	E2f7	180.173	-2.43427	0.127736	-19.057	5.74253e-81	6.14116e-79
ENSMUSG00000097497	#N/A	1.80955	-2.43215	0.706048	-3.44474	0.000571599	0.00149183
ENSMUSG00000114068	#N/A	4.09326	-2.4299	0.505247	-4.80934	1.51428e-06	5.2436e-06
ENSMUSG00000000159	Igsf5	3.13469	-2.42955	0.480116	-5.06034	4.18499e-07	1.52726e-06
ENSMUSG00000025473	Adam8	1711.97	-2.429	0.105014	-23.1302	2.29848e-118	8.93829e-116
ENSMUSG00000029708	Gcc1	1903.63	-2.42526	0.0843578	-28.7497	9.14809e-182	4.6959e-178
ENSMUSG00000043953	Ccrl2	140.432	-2.4246	0.137349	-17.6528	9.69149e-70	6.92874e-68
ENSMUSG00000092216	Gm19345	4.97522	-2.42251	0.465878	-5.19987	1.99426e-07	7.46571e-07
ENSMUSG00000112148	Lilrb4a	528.336	-2.42031	0.116582	-20.7607	9.81756e-96	1.62566e-93
ENSMUSG00000109424	#N/A	0.678808	-2.41827	1.0364	-2.33334	0.0196304	0.0396251
ENSMUSG00000048895	Cdk5r1	953.491	-2.41805	0.109053	-22.1732	6.23731e-109	1.77874e-106
ENSMUSG00000050370	Ch25h	355.655	-2.41318	0.291076	-8.29054	1.12739e-16	8.05559e-16
ENSMUSG00000048480	Cxcr1	2.89046	-2.41214	0.527127	-4.57601	4.7392e-06	1.56526e-05
ENSMUSG00000110325	#N/A	1.57174	-2.41207	0.763136	-3.16073	0.00157372	0.0038637
ENSMUSG00000055546	Timd4	58.9669	-2.41164	0.197589	-12.2053	2.91139e-34	5.2145e-33
ENSMUSG00000085977	#N/A	2.78851	-2.4086	0.634269	-3.79744	0.000146199	0.000410765
ENSMUSG00000084772	#N/A	1.34759	-2.40504	0.783838	-3.06829	0.00215289	0.00519178
ENSMUSG00000048455	Sprr1b	1850.57	-2.40501	0.247107	-9.73268	2.18756e-22	2.15779e-21
ENSMUSG00000056758	Hmga2	37.9248	-2.40489	0.16964	-14.1764	1.28221e-45	3.59663e-44
ENSMUSG00000113041	#N/A	3.26592	-2.4033	0.54253	-4.4298	9.43188e-06	3.02145e-05
ENSMUSG00000090665	#N/A	19.5733	-2.40217	0.240963	-9.96906	2.08196e-23	2.16777e-22
ENSMUSG00000027800	Tm4sf1	1575.14	-2.39934	0.0921825	-26.0282	2.3768e-149	2.77286e-146
ENSMUSG00000103367	#N/A	1.51156	-2.39648	0.872326	-2.74723	0.00601018	0.0134207
ENSMUSG00000082152	#N/A	2.18118	-2.39015	0.681133	-3.50908	0.000449656	0.00118929
ENSMUSG00000020120	Plek	2000.29	-2.3838	0.113182	-21.0616	1.79016e-98	3.25859e-96
ENSMUSG00000097779	4833407H14Rik	17.8608	-2.38366	0.273477	-8.71612	2.87896e-18	2.27568e-17
ENSMUSG00000102300	Gm34106	0.910601	-2.3827	0.939124	-2.53715	0.011176	0.0237178
ENSMUSG00000086845	Gm13010	15.9775	-2.38129	0.264589	-8.99995	2.25822e-19	1.89969e-18
ENSMUSG00000027611	Procr	432.611	-2.38067	0.0913444	-26.0625	9.70166e-150	1.24501e-146
ENSMUSG00000113185	#N/A	6.74667	-2.37885	0.383388	-6.20482	5.47599e-10	2.51786e-09
ENSMUSG00000117702	#N/A	2.91157	-2.37756	0.61287	-3.87939	0.000104719	0.000298902
ENSMUSG00000056749	Nfil3	743.341	-2.37727	0.151843	-15.6561	3.01737e-55	1.24708e-53
ENSMUSG00000087278	A930006I01Rik	1.06539	-2.37423	0.942262	-2.51971	0.0117451	0.0248087
ENSMUSG00000039997	Ifi203	282.907	-2.37222	0.0981719	-24.1639	5.33229e-129	3.18276e-126
ENSMUSG00000071036	#N/A	2.51171	-2.37209	0.65951	-3.59675	0.000322214	0.000867963
ENSMUSG00000084760	#N/A	0.776201	-2.37186	1.02097	-2.32314	0.0201714	0.0406533
ENSMUSG00000039775	Defb3	7.00906	-2.37084	0.347526	-6.82205	8.97489e-12	4.69718e-11
ENSMUSG00000115154	#N/A	3.12438	-2.37023	0.630897	-3.75692	0.000172019	0.000479166
ENSMUSG00000104947	#N/A	1.09633	-2.37004	0.877056	-2.70226	0.00688694	0.015213
ENSMUSG00000021765	Fst	2866.79	-2.36677	0.0992051	-23.8574	8.48869e-126	4.35742e-123
ENSMUSG00000020062	Slc5a8	522.299	-2.36616	0.159385	-14.8456	7.43101e-50	2.45463e-48
ENSMUSG00000041872	Il17f	8.58193	-2.36397	0.333812	-7.08173	1.42366e-12	7.87663e-12
ENSMUSG00002075702	#N/A	0.847576	-2.36325	0.969101	-2.4386	0.0147441	0.0304762
ENSMUSG00000039232	Stx11	686.924	-2.36169	0.157192	-15.0242	5.09421e-51	1.7621e-49
ENSMUSG00000068885	Lce3f	57.7382	-2.36103	0.224341	-10.5243	6.6755e-26	7.96159e-25
ENSMUSG00000117655	6720468P15Rik	22.49	-2.35975	0.232448	-10.1518	3.25451e-24	3.54542e-23
ENSMUSG00000090588	Muc21	1.5612	-2.35919	0.968575	-2.43574	0.0148614	0.0306988
ENSMUSG00000111172	Gm39302	1.02725	-2.35888	0.999037	-2.36116	0.018218	0.0370392
ENSMUSG00000097262	#N/A	2.49382	-2.35201	0.713194	-3.29785	0.000974265	0.00246821
ENSMUSG00000079243	Xirp1	1597.62	-2.34869	0.148227	-15.8452	1.5175e-56	6.51309e-55
ENSMUSG00000074677	Sirpb1c	24.1602	-2.3475	0.213245	-11.0084	3.47945e-28	4.66824e-27
ENSMUSG00000037405	Icam1	3579.63	-2.34453	0.183089	-12.8054	1.52942e-37	3.12285e-36
ENSMUSG00000019850	Tnfaip3	4607.73	-2.33853	0.16739	-13.9706	2.35726e-44	6.25661e-43
ENSMUSG00000027333	Smox	2695.95	-2.33775	0.142289	-16.4296	1.17368e-60	5.91819e-59
ENSMUSG00000114432	#N/A	1.42681	-2.33723	0.816226	-2.86346	0.00419045	0.0096209
ENSMUSG00000063193	Cd300lb	105	-2.33675	0.157186	-14.8661	5.46879e-50	1.82052e-48
ENSMUSG00000022367	Has2	932.535	-2.33527	0.215426	-10.8402	2.219e-27	2.85334e-26
ENSMUSG00000063234	Gpr84	24.7375	-2.33501	0.230381	-10.1354	3.84633e-24	4.16188e-23
ENSMUSG00000031765	Mt1	8321.9	-2.33164	0.104919	-22.2233	2.04648e-109	5.96874e-107
ENSMUSG00000113683	#N/A	0.840971	-2.33156	1.03119	-2.26104	0.0237566	0.0470585
ENSMUSG00000095186	#N/A	5.38395	-2.32683	0.764972	-3.04172	0.00235234	0.00563149
ENSMUSG00000082718	#N/A	151.779	-2.32429	0.15516	-14.9799	9.93263e-51	3.39455e-49
ENSMUSG00000118356	#N/A	1.25516	-2.32223	0.91301	-2.54349	0.0109751	0.0233321
ENSMUSG00000081316	#N/A	1.05465	-2.31939	1.01126	-2.29357	0.0218152	0.0436168
ENSMUSG00000000555	Itga5	2405.57	-2.31306	0.0997673	-23.1846	6.51287e-119	2.69612e-116
ENSMUSG00000102416	4933424G06Rik	1.73058	-2.31273	0.75559	-3.06083	0.00220724	0.00530938
ENSMUSG00000087439	#N/A	7.69657	-2.31243	0.317789	-7.27663	3.42252e-13	1.96384e-12
ENSMUSG00000039899	Fgl2	3014.95	-2.31068	0.0812857	-28.4266	9.49461e-178	3.04611e-174
ENSMUSG00000026479	Lamc2	4378.86	-2.31017	0.136036	-16.9821	1.11378e-64	6.54149e-63
ENSMUSG00000109036	#N/A	2.57104	-2.3084	0.629848	-3.66501	0.000247328	0.000676317
ENSMUSG00000114582	3110040M04Rik	6.57462	-2.30742	0.39756	-5.80395	6.47708e-09	2.73783e-08
ENSMUSG00000020423	Btg2	9918.11	-2.30421	0.194211	-11.8644	1.81169e-32	3.01158e-31
ENSMUSG00000028525	Pde4b	1786.59	-2.30331	0.0922442	-24.9698	1.30321e-137	9.83768e-135
ENSMUSG00000059994	Fcrl1	2.71404	-2.29637	0.557777	-4.117	3.8383e-05	0.000115275
ENSMUSG00000026536	Ifi211	365.175	-2.2939	0.12074	-18.9986	1.75068e-80	1.84151e-78
ENSMUSG00000050063	Klk6	841.281	-2.29263	0.231048	-9.92273	3.31545e-23	3.41744e-22
ENSMUSG00000080950	#N/A	68.0561	-2.28982	0.112035	-20.4385	7.61012e-93	1.11612e-90
ENSMUSG00002076711	#N/A	1.20185	-2.28801	0.855659	-2.67397	0.00749582	0.0164476
ENSMUSG00000102715	#N/A	0.701722	-2.2877	1.00595	-2.27417	0.022956	0.0456487
ENSMUSG00000034551	Hdx	15.6436	-2.28267	0.251743	-9.06746	1.21819e-19	1.04186e-18
ENSMUSG00000108596	#N/A	1.02865	-2.28013	0.980162	-2.32628	0.0200038	0.0403408
ENSMUSG00000024912	Fosl1	4291.43	-2.27662	0.283749	-8.02336	1.02891e-15	6.94397e-15
ENSMUSG00000075122	Cd80	77.009	-2.26904	0.124733	-18.1912	6.06446e-74	5.13698e-72
ENSMUSG00000029380	Cxcl1	2448.67	-2.26645	0.320847	-7.06397	1.61806e-12	8.91759e-12
ENSMUSG00000083500	#N/A	61.3418	-2.26512	0.159364	-14.2135	7.55513e-46	2.13557e-44
ENSMUSG00000035673	Sbno2	8235.75	-2.26448	0.112235	-20.1763	1.5821e-90	2.20686e-88
ENSMUSG00000087277	#N/A	0.945532	-2.26311	0.97196	-2.3284	0.0198908	0.0401224
ENSMUSG00000050440	Hamp	4.15365	-2.26129	0.476177	-4.74884	2.04588e-06	6.98729e-06
ENSMUSG00000106239	#N/A	437.559	-2.26104	0.112744	-20.0546	1.8415e-89	2.48757e-87
ENSMUSG00000081235	#N/A	0.797022	-2.25753	0.932334	-2.42137	0.0154622	0.031845
ENSMUSG00000029999	Tgfa	2690.82	-2.25734	0.0886559	-25.4618	5.22911e-143	4.79322e-140
ENSMUSG00000026826	Nr4a2	1317.44	-2.25489	0.192135	-11.7359	8.33853e-32	1.33761e-30
ENSMUSG00000028933	Xrcc2	364.611	-2.25188	0.0999216	-22.5364	1.82395e-112	6.2418e-110
ENSMUSG00000089929	Bcl2a1b	29.9086	-2.24776	0.202262	-11.1131	1.08315e-28	1.49063e-27
ENSMUSG00000022686	B3gnt5	15.6011	-2.24721	0.250036	-8.98754	2.52819e-19	2.12331e-18
ENSMUSG00000115009	#N/A	13.2749	-2.24437	0.298989	-7.50654	6.07096e-14	3.67407e-13
ENSMUSG00000078956	#N/A	20.4519	-2.2419	0.242971	-9.22702	2.7826e-20	2.46355e-19
ENSMUSG00000020676	Ccl11	388.296	-2.23919	0.135096	-16.5749	1.05909e-61	5.62787e-60
ENSMUSG00000060445	Sycp2	10.4069	-2.23749	0.299486	-7.47111	7.95241e-14	4.77331e-13
ENSMUSG00000049649	Gpr3	11.8502	-2.2316	0.260945	-8.552	1.20975e-17	9.17269e-17
ENSMUSG00000022602	Arc	2780.41	-2.22991	0.251376	-8.8708	7.26206e-19	5.9246e-18
ENSMUSG00000030748	Il4ra	2325.24	-2.22313	0.137935	-16.1173	1.92862e-58	8.90288e-57
ENSMUSG00000091426	Gm17228	0.8402	-2.22084	0.966097	-2.29878	0.0215174	0.0431021
ENSMUSG00000034855	Cxcl10	59.8451	-2.22049	0.183479	-12.1022	1.02844e-33	1.79443e-32
ENSMUSG00000011179	Odc1	9310.37	-2.21919	0.112249	-19.7702	5.37145e-87	6.79132e-85
ENSMUSG00000026360	Rgs2	2071.03	-2.21914	0.160031	-13.8669	1.00469e-43	2.5916e-42
ENSMUSG00000114018	#N/A	2.08969	-2.21798	0.651031	-3.40687	0.000657132	0.00170203
ENSMUSG00000066975	Cryba4	14.6105	-2.21631	0.244489	-9.0651	1.24494e-19	1.06296e-18
ENSMUSG00000001670	Tat	2.46354	-2.21491	0.679416	-3.26002	0.00111404	0.0027983
ENSMUSG00000116718	#N/A	3.27696	-2.2145	0.536436	-4.12817	3.65663e-05	0.000110038
ENSMUSG00000080845	#N/A	711.481	-2.21269	0.104952	-21.0828	1.14302e-98	2.09548e-96
ENSMUSG00000025383	Il23a	11.8041	-2.21205	0.318365	-6.94814	3.70141e-12	1.99037e-11
ENSMUSG00000062991	Nrg1	145.856	-2.21018	0.232871	-9.49102	2.28786e-21	2.14307e-20
ENSMUSG00000112105	#N/A	143.353	-2.20844	0.0921616	-23.9627	6.80656e-127	3.56525e-124
ENSMUSG00000029201	Ugdh	2562.56	-2.20673	0.0751764	-29.354	2.12261e-189	1.81596e-185
ENSMUSG00002075605	#N/A	1.55986	-2.20096	0.72061	-3.0543	0.00225584	0.00541438
ENSMUSG00000058260	Serpina9	60.648	-2.19726	0.193454	-11.358	6.7656e-30	9.85505e-29
ENSMUSG00000022876	Samsn1	132.616	-2.19511	0.103072	-21.297	1.21104e-100	2.39097e-98
ENSMUSG00000107092	#N/A	3892.85	-2.19451	0.103635	-21.1753	1.61416e-99	3.11497e-97
ENSMUSG00000047104	Pbp2	3.76956	-2.19402	0.499359	-4.39368	1.1145e-05	3.54415e-05
ENSMUSG00000041347	Bdkrb1	82.6418	-2.19206	0.158848	-13.7997	2.55821e-43	6.51378e-42
ENSMUSG00000097379	#N/A	2.97421	-2.1917	0.629225	-3.48317	0.000495508	0.00130344
ENSMUSG00000091952	#N/A	802.199	-2.19164	0.0903792	-24.2494	6.70811e-130	4.19928e-127
ENSMUSG00000035431	Sstr1	2.95711	-2.19002	0.530059	-4.13165	3.60169e-05	0.000108545
ENSMUSG00000032515	Csrnp1	3120.93	-2.18905	0.118841	-18.4199	9.09984e-76	8.4622e-74
ENSMUSG00000070524	Fcrlb	16.4483	-2.18868	0.222804	-9.82333	8.9346e-23	9.01397e-22
ENSMUSG00000090230	#N/A	0.814801	-2.18754	0.967688	-2.26059	0.0237849	0.0471073
ENSMUSG00000092181	#N/A	1.40444	-2.18502	0.946443	-2.30867	0.020962	0.0420814
ENSMUSG00000045065	#N/A	2.30506	-2.17869	0.581498	-3.74668	0.000179192	0.000497994
ENSMUSG00000026241	Nppc	22.8217	-2.17825	0.246051	-8.85284	8.53225e-19	6.92126e-18
ENSMUSG00000029154	Cwh43	1157.28	-2.16629	0.0994668	-21.779	3.66687e-105	8.96323e-103
ENSMUSG00000108059	#N/A	0.74211	-2.16449	0.947201	-2.28515	0.0223041	0.0444948
ENSMUSG00000021281	Tnfaip2	1906.48	-2.16252	0.124991	-17.3015	4.58419e-67	2.95623e-65
ENSMUSG00000106241	#N/A	22.2147	-2.15952	0.227102	-9.50903	1.92458e-21	1.80872e-20
ENSMUSG00000118229	Lncbate10	7.45181	-2.15766	0.381933	-5.64933	1.61076e-08	6.62634e-08
ENSMUSG00000031504	Rab20	249.282	-2.15636	0.124632	-17.3017	4.56321e-67	2.95011e-65
ENSMUSG00000020077	Srgn	929.36	-2.15534	0.0801356	-26.8962	2.43614e-159	4.46614e-156
ENSMUSG00000037849	Ifi206	2.17488	-2.15317	0.723487	-2.9761	0.0029194	0.00687867
ENSMUSG00000117050	#N/A	2.78821	-2.15277	0.662029	-3.25177	0.00114688	0.00287459
ENSMUSG00000037010	Apln	236.734	-2.15166	0.150698	-14.278	3.00191e-46	8.61824e-45
ENSMUSG00000027338	Prnd	2.2933	-2.1516	0.624126	-3.44739	0.000566033	0.0014782
ENSMUSG00000105341	#N/A	2.76295	-2.14111	0.530981	-4.03236	5.52186e-05	0.00016277
ENSMUSG00000107944	#N/A	6.55285	-2.13998	0.392391	-5.45369	4.93339e-08	1.94771e-07
ENSMUSG00000108634	#N/A	2.6567	-2.13991	0.619746	-3.45288	0.000554639	0.00145022
ENSMUSG00000115801	#N/A	3.93123	-2.13798	0.527829	-4.05052	5.11044e-05	0.000151233
ENSMUSG00000087528	#N/A	4.86366	-2.13768	0.506699	-4.21883	2.45571e-05	7.53566e-05
ENSMUSG00000046215	Rprml	2.49741	-2.13736	0.555463	-3.84788	0.000119145	0.000338236
ENSMUSG00000051022	Hs3st1	348.418	-2.13665	0.125755	-16.9906	9.64052e-65	5.67508e-63
ENSMUSG00000109317	#N/A	4.69174	-2.13011	0.464221	-4.58858	4.46277e-06	1.47776e-05
ENSMUSG00000084088	#N/A	0.931288	-2.12855	0.944835	-2.25283	0.02427	0.0479754
ENSMUSG00000005087	Cd44	11239.1	-2.12234	0.0995478	-21.3198	7.43773e-101	1.49138e-98
ENSMUSG00000026670	Uap1	2935.86	-2.12132	0.0822211	-25.8001	8.83666e-147	9.07207e-144
ENSMUSG00000117229	#N/A	1.70507	-2.1188	0.864207	-2.45173	0.0142172	0.0294796
ENSMUSG00000106181	#N/A	258.189	-2.11429	0.119483	-17.6954	4.55215e-70	3.31919e-68
ENSMUSG00000111324	#N/A	2.46878	-2.11381	0.55793	-3.78867	0.000151458	0.000424613
ENSMUSG00000009356	Lpo	77.531	-2.1134	0.441815	-4.78344	1.7232e-06	5.93419e-06
ENSMUSG00000047441	Antxrl	3.79755	-2.11184	0.501062	-4.21473	2.50076e-05	7.67115e-05
ENSMUSG00000021478	Drd1	3.78441	-2.10948	0.510592	-4.13145	3.60481e-05	0.000108618
ENSMUSG00000100113	#N/A	20.9994	-2.10858	0.220437	-9.56547	1.11695e-21	1.0598e-20
ENSMUSG00000035451	Foxa1	1.31474	-2.10836	0.883488	-2.38641	0.017014	0.0348008
ENSMUSG00000022603	Mroh4	4.96112	-2.10673	0.3843	-5.48199	4.20574e-08	1.67045e-07
ENSMUSG00000102390	#N/A	1.75586	-2.10478	0.780699	-2.69603	0.00701721	0.0154755
ENSMUSG00000073491	Ifi213	3.9391	-2.10392	0.527961	-3.985	6.74795e-05	0.000196721
ENSMUSG00000075591	Gm10874	4.11374	-2.1027	0.627277	-3.3521	0.000802001	0.00205615
ENSMUSG00000104554	Gm4610	43.6446	-2.10202	0.272988	-7.70003	1.36037e-14	8.56852e-14
ENSMUSG00000012350	Ehf	3037.95	-2.10154	0.104205	-20.1674	1.89194e-90	2.62478e-88
ENSMUSG00000045475	Lce3c	339.145	-2.10055	0.17128	-12.2638	1.41631e-34	2.55454e-33
ENSMUSG00000111684	#N/A	10.1864	-2.10054	0.321211	-6.53942	6.17559e-11	3.0382e-10
ENSMUSG00000037428	Vgf	2.4747	-2.10043	0.630959	-3.32895	0.000871751	0.00222409
ENSMUSG00000113409	Gm8288	2.32213	-2.10012	0.574487	-3.65564	0.000256542	0.000700247
ENSMUSG00000113067	#N/A	1.4475	-2.09985	0.939072	-2.23609	0.025346	0.0498644
ENSMUSG00000026009	Icos	62.4188	-2.09576	0.138626	-15.1181	1.22969e-51	4.3653e-50
ENSMUSG00000087617	#N/A	1.21407	-2.09417	0.794193	-2.63685	0.00836801	0.0181934
ENSMUSG00000099104	Gm17087	2.83944	-2.09245	0.530854	-3.94166	8.09179e-05	0.000233905
ENSMUSG00000085166	Gm15522	1.01956	-2.09205	0.920288	-2.27325	0.023011	0.0457404
ENSMUSG00000087467	#N/A	1.6215	-2.09183	0.78836	-2.65339	0.00796872	0.0173975
ENSMUSG00000027068	Dhrs9	200.752	-2.09123	0.148572	-14.0755	5.36912e-45	1.47556e-43
ENSMUSG00000042622	Maff	2255.85	-2.08747	0.100633	-20.7434	1.40652e-95	2.29934e-93
ENSMUSG00000024261	Syt4	131.26	-2.08252	0.134559	-15.4767	4.98358e-54	1.94983e-52
ENSMUSG00000042599	Kdm7a	3256.54	-2.0803	0.0885892	-23.4825	6.15645e-122	2.79665e-119
ENSMUSG00000090216	#N/A	1.44423	-2.07547	0.770421	-2.69395	0.00706115	0.0155644
ENSMUSG00000079227	Ccr5	85.5933	-2.07494	0.186979	-11.0972	1.29403e-28	1.77512e-27
ENSMUSG00000085316	D330050G23Rik	4.96048	-2.07302	0.47249	-4.38743	1.14695e-05	3.64418e-05
ENSMUSG00000050737	Ptges	7783.7	-2.07213	0.118408	-17.5	1.43339e-68	9.94311e-67
ENSMUSG00000026729	4930562F07Rik	5.88583	-2.07173	0.491615	-4.21413	2.50738e-05	7.69053e-05
ENSMUSG00000028435	Aqp3	33646	-2.07011	0.140945	-14.6874	7.76616e-49	2.44873e-47
ENSMUSG00000109427	#N/A	1.24447	-2.06943	0.845154	-2.44858	0.014342	0.029712
ENSMUSG00000032593	Amigo3	140.724	-2.06893	0.0928477	-22.2831	5.39335e-110	1.6096e-107
ENSMUSG00000027360	Hdc	784.106	-2.06465	0.104869	-19.6879	2.73972e-86	3.36448e-84
ENSMUSG00000029019	Nppb	146.71	-2.06453	0.297352	-6.94306	3.83694e-12	2.05722e-11
ENSMUSG00000112756	#N/A	2.07171	-2.06128	0.66074	-3.11966	0.00181062	0.00440781
ENSMUSG00000073234	Gm8773	1.43705	-2.06071	0.794306	-2.59435	0.00947708	0.0203837
ENSMUSG00000011008	Mcoln2	289.538	-2.06009	0.130598	-15.7743	4.67921e-56	1.97853e-54
ENSMUSG00000006724	Cyp27b1	63.025	-2.05954	0.186364	-11.0512	2.16371e-28	2.93209e-27
ENSMUSG00000027368	Dusp2	141.326	-2.05926	0.122146	-16.859	9.01188e-64	5.12858e-62
ENSMUSG00000047501	Cldn4	9891.77	-2.05906	0.0963072	-21.3801	2.04687e-101	4.16944e-99
ENSMUSG00000103560	#N/A	4.63031	-2.05856	0.424217	-4.8526	1.21852e-06	4.25448e-06
ENSMUSG00000028766	Alpl	97.2336	-2.04498	0.134077	-15.2523	1.58997e-52	5.82975e-51
ENSMUSG00000050762	Prss27	472.454	-2.04418	0.213595	-9.57038	1.06518e-21	1.0118e-20
ENSMUSG00000102653	#N/A	2.81476	-2.0435	0.620972	-3.29081	0.000999004	0.00252665
ENSMUSG00000084918	#N/A	0.94303	-2.04064	0.906308	-2.2516	0.0243476	0.0481178
ENSMUSG00000030427	Lilra6	26.7473	-2.04038	0.190667	-10.7013	1.00362e-26	1.25033e-25
ENSMUSG00000011034	Slc5a1	2582.29	-2.03903	0.0983183	-20.7391	1.53744e-95	2.49746e-93
ENSMUSG00000095547	#N/A	10.2514	-2.03761	0.889384	-2.29103	0.0219615	0.0438752
ENSMUSG00000072621	Slfn10-ps	59.2856	-2.03284	0.127719	-15.9164	4.87466e-57	2.13868e-55
ENSMUSG00000040663	Clcf1	1662.44	-2.03263	0.1743	-11.6617	1.99941e-31	3.15991e-30
ENSMUSG00000018476	Kdm6b	6494.88	-2.03214	0.0940822	-21.5997	1.80888e-103	3.9014e-101
ENSMUSG00000021986	Amer2	11.9437	-2.03127	0.289413	-7.01857	2.24154e-12	1.22433e-11
ENSMUSG00000111709	Gm3776	117.36	-2.02826	0.156657	-12.9472	2.43834e-38	5.14658e-37
ENSMUSG00000049723	Mmp12	62.1068	-2.02818	0.175485	-11.5576	6.75585e-31	1.03582e-29
ENSMUSG00000020702	Ccl1	7.11756	-2.02707	0.407925	-4.96921	6.72252e-07	2.41416e-06
ENSMUSG00000102258	#N/A	7.45224	-2.02512	0.366118	-5.53133	3.17818e-08	1.27635e-07
ENSMUSG00000036894	Rap2b	2110.75	-2.02323	0.0968323	-20.8942	6.04602e-97	1.05563e-94
ENSMUSG00000111409	#N/A	1.52252	-2.02268	0.750716	-2.69433	0.00705295	0.0155476
ENSMUSG00000019122	Ccl9	934.711	-2.02065	0.12726	-15.8781	8.98564e-57	3.87606e-55
ENSMUSG00000022146	Osmr	2132.87	-2.01932	0.0914035	-22.0924	3.73968e-108	1.03207e-105
ENSMUSG00000020395	Itk	182.017	-2.01717	0.0902043	-22.3622	9.18001e-111	2.90882e-108
ENSMUSG00000034783	Cd207	1715.13	-2.0167	0.109514	-18.4151	9.94851e-76	9.18484e-74
ENSMUSG00000045027	Prss22	1068.11	-2.01579	0.161282	-12.4985	7.60506e-36	1.44159e-34
ENSMUSG00000097812	#N/A	5.33893	-2.01379	0.483048	-4.16892	3.06052e-05	9.29931e-05
ENSMUSG00000067586	S1pr3	236.149	-2.01305	0.131762	-15.278	1.07202e-52	3.96462e-51
ENSMUSG00000025059	Gk	959.651	-2.0104	0.0851619	-23.6068	3.2839e-123	1.53245e-120
ENSMUSG00000044786	Zfp36	8555.74	-2.01034	0.192446	-10.4462	1.52444e-25	1.77847e-24
ENSMUSG00000116811	#N/A	65.723	-2.0095	0.146821	-13.6867	1.21906e-42	3.0114e-41
ENSMUSG00000100911	1700027F09Rik	1.49873	-2.00886	0.757309	-2.65263	0.00798667	0.0174322
ENSMUSG00000017929	B4galt5	760.314	-2.00457	0.0897876	-22.3257	2.07967e-110	6.35438e-108
ENSMUSG00000102234	#N/A	3.04634	-2.00107	0.618246	-3.23668	0.00120928	0.00302155
ENSMUSG00000040659	Efhd2	3633.73	-2.00091	0.0869331	-23.0166	3.1778e-117	1.21733e-114
ENSMUSG00000111758	#N/A	14.6498	-1.9997	0.242233	-8.25525	1.51588e-16	1.07536e-15
ENSMUSG00000105896	#N/A	7.67959	-1.99836	0.321081	-6.22385	4.85106e-10	2.24055e-09
ENSMUSG00000092819	Gm23639	7.04759	-1.99804	0.344964	-5.79203	6.95423e-09	2.93372e-08
ENSMUSG00000006445	Epha2	4482.31	-1.99687	0.0883534	-22.6009	4.24789e-113	1.47333e-110
ENSMUSG00000085178	#N/A	5.81929	-1.99655	0.456749	-4.37123	1.23551e-05	3.91633e-05
ENSMUSG00000040405	Havcr1	1.72481	-1.99482	0.702261	-2.84056	0.00450338	0.0102915
ENSMUSG00000023433	Cela3b	1.30733	-1.99356	0.81926	-2.43336	0.0149593	0.0308861
ENSMUSG00000102657	#N/A	1.84281	-1.99316	0.708329	-2.81388	0.00489468	0.0111145
ENSMUSG00000054325	Lce3a	17.8808	-1.98985	0.333676	-5.96341	2.47026e-09	1.07936e-08
ENSMUSG00000024812	Tjp2	5265.07	-1.98916	0.084199	-23.6245	2.15745e-123	1.04477e-120
ENSMUSG00000107950	#N/A	23.465	-1.98842	0.214697	-9.26155	2.01489e-20	1.79314e-19
ENSMUSG00000032014	Oaf	1321.32	-1.98615	0.118839	-16.713	1.05356e-62	5.75331e-61
ENSMUSG00000023041	Krt6b	896.51	-1.98479	0.204822	-9.69033	3.31467e-22	3.22985e-21
ENSMUSG00000015829	Tnr	1.77255	-1.98471	0.781933	-2.53821	0.0111422	0.0236539
ENSMUSG00000098987	#N/A	1.72303	-1.9846	0.620346	-3.19918	0.0013782	0.00341305
ENSMUSG00000099470	#N/A	6.32046	-1.98261	0.34091	-5.81562	6.04079e-09	2.55931e-08
ENSMUSG00000030413	Pglyrp1	51.9586	-1.98212	0.15592	-12.7124	5.04551e-37	1.00777e-35
ENSMUSG00000038745	Nlrp6	6.21564	-1.98195	0.378571	-5.23533	1.64692e-07	6.21432e-07
ENSMUSG00000075014	#N/A	104.213	-1.98062	0.879505	-2.25197	0.0243239	0.0480746
ENSMUSG00000037580	Gch1	773.958	-1.97831	0.0949453	-20.8364	2.02642e-96	3.43231e-94
ENSMUSG00000099974	Bcl2a1d	33.8749	-1.97641	0.184838	-10.6927	1.10146e-26	1.36834e-25
ENSMUSG00000099590	C330022C24Rik	3.59868	-1.97313	0.519283	-3.79972	0.000144859	0.000407269
ENSMUSG00000107352	#N/A	6.99355	-1.9714	0.320852	-6.14427	8.03331e-10	3.64926e-09
ENSMUSG00000090722	#N/A	15.2774	-1.96969	0.250522	-7.86234	3.77011e-15	2.45531e-14
ENSMUSG00000098223	Gm4891	1.23724	-1.96745	0.85777	-2.29368	0.021809	0.0436078
ENSMUSG00000053706	#N/A	8.56446	-1.96723	0.29169	-6.74424	1.53827e-11	7.90416e-11
ENSMUSG00000034765	Dusp5	1324.87	-1.96387	0.0902952	-21.7494	6.995e-105	1.61742e-102
ENSMUSG00000026068	Il18rap	83.8495	-1.96375	0.14126	-13.9016	6.19136e-44	1.61491e-42
ENSMUSG00000102841	#N/A	1.64971	-1.96333	0.729458	-2.69149	0.00711334	0.0156727
ENSMUSG00000050578	Mmp13	114.689	-1.96001	0.340833	-5.75065	8.8902e-09	3.71562e-08
ENSMUSG00000024737	Slc15a3	399.454	-1.95625	0.108987	-17.9495	4.84671e-72	3.86322e-70
ENSMUSG00000115754	#N/A	3.33894	-1.955	0.518493	-3.77055	0.000162887	0.000454764
ENSMUSG00000020407	Upp1	47.6914	-1.95294	0.182423	-10.7055	9.58721e-27	1.19565e-25
ENSMUSG00000028793	Rnf19b	5491.34	-1.952	0.0903322	-21.6091	1.47401e-103	3.2061e-101
ENSMUSG00000027859	Ngf	159.101	-1.95166	0.157239	-12.4121	2.24804e-35	4.16594e-34
ENSMUSG00000029707	Fscn3	1.79165	-1.95151	0.747374	-2.61116	0.00902367	0.0194705
ENSMUSG00000077457	#N/A	5.6903	-1.94998	0.365133	-5.34048	9.27e-08	3.5644e-07
ENSMUSG00000026011	Ctla4	42.6859	-1.94969	0.158755	-12.2811	1.14392e-34	2.06906e-33
ENSMUSG00000027520	Zdbf2	99.7231	-1.94889	0.134757	-14.4622	2.09836e-47	6.32118e-46
ENSMUSG00000112683	#N/A	1.5422	-1.94466	0.744732	-2.61123	0.00902182	0.0194681
ENSMUSG00000094018	S100a2	2.57616	-1.94342	0.54349	-3.57581	0.000349146	0.000935991
ENSMUSG00000071341	Egr4	75.5448	-1.93785	0.206646	-9.3776	6.74916e-21	6.1536e-20
ENSMUSG00000026770	Il2ra	58.6154	-1.93219	0.147463	-13.1029	3.16808e-39	6.95568e-38
ENSMUSG00000074978	Actg-ps1	84.7033	-1.92919	0.146545	-13.1645	1.40403e-39	3.11999e-38
ENSMUSG00000086693	A730081D07Rik	9.16659	-1.92831	0.399122	-4.83136	1.35602e-06	4.72168e-06
ENSMUSG00000025129	Ppp1r27	33.2368	-1.92758	0.203863	-9.45528	3.22168e-21	2.99376e-20
ENSMUSG00000040511	Pvr	777.067	-1.92612	0.0787945	-24.4449	5.70506e-132	3.95746e-129
ENSMUSG00000074183	Gsta1	140.191	-1.92589	0.154007	-12.5052	6.98958e-36	1.3259e-34
ENSMUSG00000073489	Ifi204	271.161	-1.92334	0.113188	-16.9923	9.35937e-65	5.52225e-63
ENSMUSG00000085120	#N/A	1.9584	-1.92203	0.70596	-2.72258	0.00647752	0.0143705
ENSMUSG00000016496	Cd274	526.581	-1.92128	0.103801	-18.5093	1.73679e-76	1.65712e-74
ENSMUSG00000001156	Mxd1	3260.81	-1.91612	0.0738709	-25.9388	2.43433e-148	2.7165e-145
ENSMUSG00000025279	Dnase1l3	3452.56	-1.91478	0.0906658	-21.1191	5.30431e-99	1.00845e-96
ENSMUSG00000106375	#N/A	2.21804	-1.91372	0.635931	-3.00932	0.00261831	0.00622063
ENSMUSG00000041147	Brca2	288.477	-1.91012	0.0792345	-24.1072	2.1024e-128	1.19912e-125
ENSMUSG00000086049	#N/A	2.26126	-1.90529	0.814625	-2.33886	0.0193428	0.0391093
ENSMUSG00000037242	Clic4	6587.64	-1.90436	0.0665195	-28.6285	2.96902e-180	1.27005e-176
ENSMUSG00000023043	Krt18	22.8205	-1.90404	0.21479	-8.86465	7.6742e-19	6.25091e-18
ENSMUSG00000104910	#N/A	1.35558	-1.90183	0.795337	-2.39122	0.0167925	0.0343834
ENSMUSG00000007946	Phox2a	3.89962	-1.90175	0.448681	-4.23853	2.24984e-05	6.92712e-05
ENSMUSG00000036136	Fam110c	373.412	-1.9002	0.0909299	-20.8974	5.65007e-97	9.93252e-95
ENSMUSG00000001627	Ifrd1	5567.07	-1.89859	0.0959924	-19.7785	4.55942e-87	5.82199e-85
ENSMUSG00000038037	Socs1	353.26	-1.89699	0.174607	-10.8643	1.70453e-27	2.20617e-26
ENSMUSG00000028965	Tnfrsf9	146.916	-1.89599	0.116561	-16.2661	1.71747e-59	8.20869e-58
ENSMUSG00000046354	Defb14	93.8576	-1.8943	0.178441	-10.6158	2.5154e-26	3.05539e-25
ENSMUSG00000026819	Slc25a25	2775.91	-1.89081	0.146792	-12.8809	5.76394e-38	1.19787e-36
ENSMUSG00000118590	#N/A	5.70327	-1.88843	0.363067	-5.20134	1.97858e-07	7.4113e-07
ENSMUSG00000000216	Scnn1g	205.258	-1.88605	0.123216	-15.3068	6.88856e-53	2.55864e-51
ENSMUSG00000038253	Hoxa5	5.62268	-1.88175	0.396854	-4.74167	2.11965e-06	7.22962e-06
ENSMUSG00000109498	#N/A	19.3296	-1.88036	0.207392	-9.0667	1.22675e-19	1.04813e-18
ENSMUSG00000094845	Tmem95	109.334	-1.87795	0.123532	-15.2022	3.41827e-52	1.23394e-50
ENSMUSG00000076376	Mir674	1.31008	-1.87591	0.764651	-2.45329	0.0141555	0.0293611
ENSMUSG00000098934	Gvin-ps4	7.77759	-1.87551	0.318579	-5.88711	3.93018e-09	1.68936e-08
ENSMUSG00002075463	#N/A	10.3172	-1.87523	0.306967	-6.10888	1.00331e-09	4.52246e-09
ENSMUSG00000079563	Pglyrp2	125.746	-1.87316	0.28011	-6.68722	2.27447e-11	1.15552e-10
ENSMUSG00000083838	#N/A	4.57989	-1.87235	0.39098	-4.78886	1.6773e-06	5.78156e-06
ENSMUSG00000089953	Rnf224	175.684	-1.87194	0.136327	-13.7312	6.60143e-43	1.64817e-41
ENSMUSG00000034751	Mast4	3128.87	-1.87049	0.0882501	-21.1954	1.05369e-99	2.04878e-97
ENSMUSG00000025877	Hk3	79.6459	-1.86855	0.113752	-16.4265	1.236e-60	6.22022e-59
ENSMUSG00000103730	#N/A	1.74318	-1.86746	0.760782	-2.45466	0.0141018	0.0292711
ENSMUSG00000026994	Galnt3	469.184	-1.86334	0.0919038	-20.2748	2.14477e-91	3.0413e-89
ENSMUSG00000113505	#N/A	1.44087	-1.86145	0.727685	-2.55805	0.0105262	0.0224432
ENSMUSG00000056203	Tas2r135	2.72236	-1.86126	0.613396	-3.03436	0.00241046	0.00575774
ENSMUSG00000038059	Smim3	712.225	-1.86071	0.0679943	-27.3657	7.03299e-165	1.50424e-161
ENSMUSG00000029659	Medag	693.965	-1.8588	0.0960603	-19.3503	2.02599e-83	2.31107e-81
ENSMUSG00000050211	Pla2g4e	1662.5	-1.85822	0.110813	-16.769	4.11273e-63	2.27005e-61
ENSMUSG00000043889	#N/A	3258.4	-1.85785	0.0880172	-21.1078	6.74688e-99	1.26398e-96
ENSMUSG00000045730	Adrb2	812.088	-1.85642	0.085249	-21.7764	3.88502e-105	9.40688e-103
ENSMUSG00000105801	#N/A	2.07127	-1.85545	0.755843	-2.4548	0.0140962	0.0292618
ENSMUSG00000032083	Apoa1	1.30766	-1.85362	0.795049	-2.33145	0.0197294	0.0398062
ENSMUSG00000054951	9130008F23Rik	206.443	-1.85225	0.0825955	-22.4256	2.21474e-111	7.19539e-109
ENSMUSG00000114591	Gm47996	2.08569	-1.85156	0.627481	-2.95078	0.00316968	0.00742542
ENSMUSG00000053907	Mat2a	10076.8	-1.85139	0.0829026	-22.3321	1.80272e-110	5.57454e-108
ENSMUSG00000015533	Itga2	867.04	-1.85026	0.103292	-17.9129	9.34559e-72	7.33529e-70
ENSMUSG00000074743	Thbd	1311.82	-1.84969	0.0841284	-21.9865	3.87469e-107	1.04682e-104
ENSMUSG00000106170	#N/A	1.52406	-1.84677	0.732022	-2.52284	0.0116411	0.0246052
ENSMUSG00000004814	Ccl24	472.995	-1.8466	0.206268	-8.95245	3.4768e-19	2.89632e-18
ENSMUSG00000105681	#N/A	6.44181	-1.8446	0.384039	-4.80315	1.56189e-06	5.40042e-06
ENSMUSG00000113619	#N/A	4.45185	-1.84451	0.431776	-4.27191	1.93802e-05	6.01028e-05
ENSMUSG00000059195	#N/A	24411.5	-1.84411	0.085452	-21.5807	2.72947e-103	5.78964e-101
ENSMUSG00000032053	Pou2af1	2.46082	-1.84341	0.618088	-2.98244	0.00285965	0.00674903
ENSMUSG00000045842	#N/A	9.70157	-1.83949	0.289575	-6.35237	2.12025e-10	1.00395e-09
ENSMUSG00000030474	Siglece	43.2249	-1.83947	0.199976	-9.19844	3.63195e-20	3.19896e-19
ENSMUSG00000108291	#N/A	84.0004	-1.83698	0.166105	-11.0591	1.97984e-28	2.68718e-27
ENSMUSG00000090358	#N/A	1.23093	-1.83588	0.754214	-2.43416	0.0149265	0.0308258
ENSMUSG00000106082	#N/A	2.38284	-1.83584	0.642679	-2.85654	0.00428289	0.00982436
ENSMUSG00000050075	Gpr171	87.7559	-1.83484	0.126986	-14.4491	2.53913e-47	7.5955e-46
ENSMUSG00000048216	Gpr85	22.1909	-1.82785	0.205117	-8.91127	5.04525e-19	4.15036e-18
ENSMUSG00000097057	#N/A	6.01416	-1.82783	0.555409	-3.29096	0.000998456	0.00252576
ENSMUSG00000027962	Vcam1	332.262	-1.82102	0.11545	-15.7733	4.74854e-56	2.00454e-54
ENSMUSG00000000317	Bcl6b	191.92	-1.82099	0.106123	-17.1593	5.35615e-66	3.32859e-64
ENSMUSG00000032496	Ltf	3.49618	-1.82005	0.79035	-2.30284	0.0212878	0.0426986
ENSMUSG00000097763	#N/A	1.53705	-1.81962	0.733775	-2.4798	0.0131455	0.0275041
ENSMUSG00000084821	Gm15880	5.03199	-1.8178	0.407203	-4.46412	8.04004e-06	2.59567e-05
ENSMUSG00000032348	Gsta4	318.036	-1.81646	0.105849	-17.1608	5.21513e-66	3.24882e-64
ENSMUSG00000073598	1700066B19Rik	5.0344	-1.81489	0.395311	-4.59105	4.41025e-06	1.46152e-05
ENSMUSG00000028163	Nfkb1	4654.1	-1.81317	0.0755617	-23.9959	3.07245e-127	1.64286e-124
ENSMUSG00000086997	#N/A	12.6365	-1.81301	0.275655	-6.57709	4.79759e-11	2.3808e-10
ENSMUSG00000019960	Dusp6	5477.58	-1.81082	0.153865	-11.7689	5.64322e-32	9.14388e-31
ENSMUSG00000087443	#N/A	25.7365	-1.80953	0.219204	-8.25501	1.51896e-16	1.07725e-15
ENSMUSG00000084208	#N/A	1.95069	-1.80945	0.636762	-2.84164	0.00448827	0.0102615
ENSMUSG00000110914	#N/A	4.52176	-1.80824	0.461548	-3.91776	8.93746e-05	0.000257364
ENSMUSG00000026166	Ccl20	2947.98	-1.80802	0.344097	-5.2544	1.48512e-07	5.62779e-07
ENSMUSG00000021109	Hif1a	3363.6	-1.80745	0.0805033	-22.4519	1.22607e-111	4.03441e-109
ENSMUSG00002075206	#N/A	1.81484	-1.80608	0.666389	-2.71025	0.00672329	0.0148759
ENSMUSG00000047884	Klk9	2011.17	-1.80578	0.104532	-17.275	7.26097e-67	4.659e-65
ENSMUSG00000027168	Pax6	1.81016	-1.80405	0.741693	-2.43234	0.0150016	0.030966
ENSMUSG00000104818	#N/A	3.07843	-1.79983	0.466789	-3.85576	0.000115371	0.000328173
ENSMUSG00000117310	Ptp4a1	8.01465	-1.79865	0.338617	-5.31175	1.08579e-07	4.15567e-07
ENSMUSG00000107286	#N/A	4.84692	-1.79713	0.453707	-3.961	7.46362e-05	0.000216698
ENSMUSG00000056313	Tcim	1064.91	-1.79534	0.118585	-15.1397	8.86495e-52	3.1645e-50
ENSMUSG00000057191	AB124611	53.8105	-1.79512	0.151663	-11.8362	2.53541e-32	4.1875e-31
ENSMUSG00000062007	Hsh2d	9.92257	-1.79181	0.307712	-5.82303	5.77908e-09	2.45167e-08
ENSMUSG00000108129	4930417O13Rik	12.2207	-1.79064	0.261929	-6.83638	8.12202e-12	4.27172e-11
ENSMUSG00000104348	#N/A	22.8453	-1.79055	0.235929	-7.58935	3.21525e-14	1.97706e-13
ENSMUSG00000103292	#N/A	2.50916	-1.79025	0.566039	-3.16277	0.00156274	0.00383783
ENSMUSG00000105797	#N/A	3.80349	-1.79014	0.428782	-4.17493	2.98071e-05	9.06326e-05
ENSMUSG00000088332	Gm22847	1.62632	-1.78986	0.642178	-2.78717	0.00531704	0.0119828
ENSMUSG00000089755	#N/A	2.75511	-1.78869	0.515298	-3.47117	0.000518198	0.00136048
ENSMUSG00000073680	Tmem88b	31.5936	-1.78833	0.157967	-11.3209	1.03353e-29	1.49278e-28
ENSMUSG00000024679	Ms4a6d	295.517	-1.78781	0.102642	-17.4179	6.0346e-68	4.09746e-66
ENSMUSG00000026875	Traf1	211.44	-1.78759	0.103266	-17.3105	3.92224e-67	2.54856e-65
ENSMUSG00000067297	Ifit1bl2	5.34584	-1.78495	0.411361	-4.33913	1.43047e-05	4.50206e-05
ENSMUSG00000008136	Fhl2	174.747	-1.77967	0.101164	-17.592	2.83786e-69	1.99552e-67
ENSMUSG00000015396	Cd83	735.294	-1.77833	0.162267	-10.9593	5.99496e-28	7.93537e-27
ENSMUSG00000047959	Kcna3	13.2728	-1.77785	0.275193	-6.46038	1.04441e-10	5.05866e-10
ENSMUSG00000071552	Tigit	5.51023	-1.77626	0.370962	-4.78825	1.68245e-06	5.79853e-06
ENSMUSG00000022094	Slc39a14	985.54	-1.77579	0.0738134	-24.0578	6.90993e-128	3.85544e-125
ENSMUSG00000043017	Ptgir	460.459	-1.7733	0.10045	-17.6536	9.54837e-70	6.84549e-68
ENSMUSG00000056145	AI504432	123.854	-1.77251	0.118791	-14.9212	2.40089e-50	8.06559e-49
ENSMUSG00000106874	#N/A	269.694	-1.77108	0.118277	-14.974	1.08543e-50	3.69968e-49
ENSMUSG00000071637	Cebpd	2650.82	-1.76886	0.113381	-15.601	7.17022e-55	2.92577e-53
ENSMUSG00000050953	Gja1	3981.65	-1.76578	0.0746151	-23.6651	8.24731e-124	4.07068e-121
ENSMUSG00000097282	#N/A	2.94491	-1.76271	0.608228	-2.8981	0.00375431	0.00868717
ENSMUSG00000033777	Tlr13	92.1169	-1.75973	0.147272	-11.9489	6.57977e-33	1.11396e-31
ENSMUSG00000017418	Arl5b	3270.32	-1.75834	0.0976189	-18.0123	1.55916e-72	1.25841e-70
ENSMUSG00000033213	AA467197	9.04602	-1.75738	0.294882	-5.95961	2.52834e-09	1.10324e-08
ENSMUSG00000031880	Rrad	160.436	-1.75685	0.162042	-10.8419	2.17816e-27	2.80224e-26
ENSMUSG00000017652	Cd40	76.6774	-1.75613	0.141093	-12.4466	1.45947e-35	2.73822e-34
ENSMUSG00000010067	Rassf1	1728.35	-1.75437	0.075258	-23.3115	3.39204e-120	1.451e-117
ENSMUSG00000102419	#N/A	1.90295	-1.75277	0.596739	-2.93724	0.00331144	0.00773352
ENSMUSG00000107768	Gm36582	2.44497	-1.7494	0.521733	-3.35305	0.000799249	0.00204992
ENSMUSG00000045868	Gvin1	131.136	-1.74883	0.153665	-11.3808	5.21354e-30	7.64633e-29
ENSMUSG00000104559	#N/A	5.41055	-1.74533	0.520115	-3.35567	0.000791725	0.00203245
ENSMUSG00000111089	#N/A	1.70062	-1.74491	0.666696	-2.61724	0.00886429	0.0191582
ENSMUSG00000093467	#N/A	2.48474	-1.74421	0.672038	-2.59541	0.00944785	0.0203265
ENSMUSG00000089371	Mir1938	6.77135	-1.74272	0.343942	-5.0669	4.04342e-07	1.47854e-06
ENSMUSG00000024349	Sting1	331.678	-1.73915	0.128042	-13.5826	5.07711e-42	1.22586e-40
ENSMUSG00000043029	Trpv3	2444.27	-1.73914	0.100715	-17.2679	8.2133e-67	5.24385e-65
ENSMUSG00000024789	Jak2	2090.59	-1.7387	0.0677684	-25.6565	3.57705e-145	3.5311e-142
ENSMUSG00000087458	#N/A	1.4584	-1.73749	0.774309	-2.24392	0.0248374	0.0489877
ENSMUSG00000032578	Cish	2246.05	-1.73652	0.110527	-15.7114	1.26426e-55	5.26761e-54
ENSMUSG00000115379	#N/A	166.278	-1.73617	0.106699	-16.2717	1.56838e-59	7.52411e-58
ENSMUSG00000085786	#N/A	470.418	-1.73532	0.121467	-14.2864	2.66158e-46	7.64972e-45
ENSMUSG00000030219	Erp27	4.28921	-1.73332	0.476748	-3.63571	0.000277212	0.000753061
ENSMUSG00000088552	#N/A	1.88206	-1.7328	0.618495	-2.80164	0.00508435	0.0115116
ENSMUSG00000000869	Il4	5.83594	-1.7324	0.342554	-5.0573	4.25232e-07	1.55095e-06
ENSMUSG00000016498	Pdcd1lg2	10.1678	-1.73216	0.351389	-4.92946	8.24591e-07	2.93089e-06
ENSMUSG00000024427	Spry4	303.433	-1.73113	0.0825915	-20.9601	1.51681e-97	2.70351e-95
ENSMUSG00000113737	#N/A	10.8291	-1.72976	0.334999	-5.16348	2.42404e-07	9.01542e-07
ENSMUSG00000051029	Serpinb1b	3.60621	-1.72747	0.488891	-3.53345	0.000410175	0.00108913
ENSMUSG00000041046	Ramp3	239.181	-1.72676	0.108666	-15.8905	7.37382e-57	3.20231e-55
ENSMUSG00000027849	Syt6	2.72072	-1.72599	0.57415	-3.00616	0.00264573	0.00628055
ENSMUSG00000026971	Itgb6	471.682	-1.72508	0.119428	-14.4445	2.71466e-47	8.11111e-46
ENSMUSG00000103847	#N/A	181.147	-1.72303	0.105191	-16.3799	2.66016e-60	1.32832e-58
ENSMUSG00000029377	Ereg	8089.22	-1.72202	0.135449	-12.7134	4.98128e-37	9.95713e-36
ENSMUSG00000030623	#N/A	3.48739	-1.72018	0.56652	-3.03639	0.00239426	0.00572224
ENSMUSG00000095457	#N/A	1.31717	-1.71938	0.755766	-2.27502	0.022905	0.0455614
ENSMUSG00000104664	#N/A	3.09094	-1.71923	0.512691	-3.35335	0.000798406	0.00204817
ENSMUSG00000029322	Plac8	38.512	-1.71815	0.230168	-7.46476	8.34494e-14	5.00657e-13
ENSMUSG00000107821	Gm8038	1.43404	-1.71641	0.745214	-2.30324	0.0212653	0.0426569
ENSMUSG00000040747	Cd53	798.331	-1.7157	0.0833304	-20.5891	3.43689e-94	5.31393e-92
ENSMUSG00000026064	Ptp4a1	23.0857	-1.71567	0.224232	-7.65129	1.98972e-14	1.24163e-13
ENSMUSG00000002578	Ikzf4	248.575	-1.71326	0.0963902	-17.7742	1.12025e-70	8.35827e-69
ENSMUSG00000115426	Gm19510	1.5504	-1.71184	0.723077	-2.36744	0.0179115	0.0364855
ENSMUSG00000043702	Pde12	2929.96	-1.7105	0.0705543	-24.2438	7.68949e-130	4.69901e-127
ENSMUSG00000105613	#N/A	1.7299	-1.70964	0.682881	-2.50357	0.0122949	0.0258741
ENSMUSG00000042268	Slc26a9	659.755	-1.70758	0.107196	-15.9296	3.94987e-57	1.73591e-55
ENSMUSG00000035356	Nfkbiz	2747.06	-1.70643	0.0908176	-18.7896	9.18267e-79	9.35248e-77
ENSMUSG00000023903	Mmp25	75.6112	-1.70607	0.149393	-11.42	3.32148e-30	4.91633e-29
ENSMUSG00000040055	Gjb6	141.673	-1.70388	0.162517	-10.4843	1.02024e-25	1.2056e-24
ENSMUSG00000050241	Klre1	1.44312	-1.70359	0.719707	-2.36706	0.0179301	0.0365144
ENSMUSG00000071714	Csf2rb2	945.809	-1.70307	0.0788123	-21.6091	1.47364e-103	3.2061e-101
ENSMUSG00000026628	Atf3	1451.01	-1.70302	0.332791	-5.11738	3.09807e-07	1.14164e-06
ENSMUSG00000085196	Gm14963	3.91587	-1.70218	0.429662	-3.96167	7.44264e-05	0.000216114
ENSMUSG00000062825	Actg1	18017.7	-1.70055	0.0908232	-18.7237	3.1716e-78	3.19225e-76
ENSMUSG00000042842	Serpinb6b	53.3385	-1.70017	0.159543	-10.6565	1.62641e-26	2.00209e-25
ENSMUSG00000108213	#N/A	2.76671	-1.69839	0.515159	-3.29682	0.000977867	0.00247636
ENSMUSG00000014813	Stc1	183.947	-1.69827	0.10039	-16.9167	3.38766e-64	1.95828e-62
ENSMUSG00000114635	#N/A	1.73351	-1.69824	0.684855	-2.47971	0.0131488	0.0275065
ENSMUSG00000036117	Il5	3.81746	-1.69819	0.506847	-3.35049	0.000806673	0.00206751
ENSMUSG00000032501	Trib1	2302.1	-1.69666	0.0792233	-21.4162	9.44582e-102	1.93949e-99
ENSMUSG00000056632	Dsg3	7939.65	-1.69647	0.0697608	-24.3185	1.2503e-130	8.02256e-128
ENSMUSG00000085532	#N/A	1.69022	-1.69561	0.689556	-2.45899	0.0139327	0.0289553
ENSMUSG00000031610	Scrg1	5.4628	-1.69282	0.397424	-4.2595	2.04889e-05	6.33347e-05
ENSMUSG00000044165	Bcl2l15	63.7459	-1.69194	0.140245	-12.0642	1.63288e-33	2.83173e-32
ENSMUSG00000035021	Baz1a	2084.33	-1.69101	0.0810807	-20.8559	1.34699e-96	2.32025e-94
ENSMUSG00000108698	#N/A	5.57232	-1.69051	0.514741	-3.28419	0.00102275	0.00258349
ENSMUSG00000090257	#N/A	37.7877	-1.6901	0.153516	-11.0093	3.44746e-28	4.62774e-27
ENSMUSG00000115143	#N/A	1.36718	-1.68931	0.739689	-2.28381	0.0223825	0.0446432
ENSMUSG00000085194	#N/A	3.02532	-1.68918	0.511588	-3.30184	0.000960522	0.00243532
ENSMUSG00000090582	#N/A	120.143	-1.68901	0.186483	-9.05716	1.33887e-19	1.14013e-18
ENSMUSG00000026107	Nabp1	784.711	-1.68827	0.122687	-13.7608	4.38877e-43	1.10542e-41
ENSMUSG00000000628	Hk2	3766.73	-1.68631	0.0821682	-20.5227	1.35067e-93	2.02726e-91
ENSMUSG00000028834	Trim63	584.627	-1.68608	0.107701	-15.6552	3.06285e-55	1.26384e-53
ENSMUSG00000114585	#N/A	1.48338	-1.68338	0.728048	-2.31218	0.0207678	0.0417241
ENSMUSG00000051079	Rgs13	3.13919	-1.68203	0.578475	-2.9077	0.00364094	0.00844235
ENSMUSG00000117485	#N/A	11.0772	-1.68053	0.307054	-5.47307	4.42299e-08	1.75402e-07
ENSMUSG00000085547	#N/A	12.5375	-1.67948	0.255619	-6.57024	5.02349e-11	2.48809e-10
ENSMUSG00000063522	Ly6m	3857.98	-1.67833	0.0998495	-16.8086	2.10934e-63	1.17948e-61
ENSMUSG00000026271	Gpr35	269.514	-1.67754	0.118023	-14.2137	7.53227e-46	2.13146e-44
ENSMUSG00000043613	Mmp3	3041.93	-1.67505	0.204804	-8.17878	2.86729e-16	2.00033e-15
ENSMUSG00000057561	Eif1a	2867.07	-1.67464	0.0714515	-23.4374	1.77547e-121	7.7236e-119
ENSMUSG00000078606	Gvin2	142.311	-1.67386	0.139634	-11.9875	4.13396e-33	7.0453e-32
ENSMUSG00000068631	#N/A	4.30261	-1.67305	0.499446	-3.34981	0.000808677	0.00207244
ENSMUSG00000111987	#N/A	2.86968	-1.67255	0.527507	-3.17066	0.00152094	0.0037445
ENSMUSG00000025225	Nfkb2	2146.49	-1.67231	0.102011	-16.3934	2.13063e-60	1.06806e-58
ENSMUSG00000042031	Lce3b	8.35098	-1.67215	0.398027	-4.2011	2.65625e-05	8.1208e-05
ENSMUSG00000001542	Ell2	1447.95	-1.66947	0.0659987	-25.2955	3.58117e-141	3.06381e-138
ENSMUSG00000033538	Casp4	185.407	-1.6682	0.12609	-13.2302	5.87334e-40	1.31885e-38
ENSMUSG00000024087	Cyp1b1	597.378	-1.66797	0.0989458	-16.8574	9.25143e-64	5.25326e-62
ENSMUSG00000042549	Map2k3os	103.288	-1.6669	0.111529	-14.9459	1.65589e-50	5.60687e-49
ENSMUSG00000092056	Gm7289	7.50659	-1.6666	0.311845	-5.34431	9.07628e-08	3.49305e-07
ENSMUSG00000034394	Lif	148.901	-1.66538	0.131825	-12.6332	1.38541e-36	2.70403e-35
ENSMUSG00000028451	1700022I11Rik	18.3607	-1.6652	0.402574	-4.1364	3.52804e-05	0.000106455
ENSMUSG00000029826	Zc3hav1	2644.68	-1.66501	0.0634146	-26.2559	6.11274e-152	9.22879e-149
ENSMUSG00000101517	#N/A	7.24253	-1.66285	0.36982	-4.49638	6.91188e-06	2.24387e-05
ENSMUSG00000114036	#N/A	8.36889	-1.66285	0.493848	-3.36712	0.000759565	0.00195282
ENSMUSG00000044813	Shb	2041.08	-1.66129	0.0974105	-17.0546	3.2329e-65	1.93868e-63
ENSMUSG00000038094	Atp13a4	208.403	-1.66088	0.125367	-13.2482	4.62241e-40	1.04344e-38
ENSMUSG00000061988	Rpl10a-ps2	2.77609	-1.6607	0.518999	-3.19982	0.00137515	0.00340649
ENSMUSG00000048489	Depp1	220.697	-1.66003	0.107707	-15.4125	1.34919e-53	5.16071e-52
ENSMUSG00000041351	Rap1gap	361.406	-1.65673	0.0996669	-16.6227	4.77345e-62	2.56309e-60
ENSMUSG00000058354	Krt6a	5909.9	-1.65637	0.100529	-16.4765	5.41492e-61	2.77404e-59
ENSMUSG00000058743	Kcnj14	13.0545	-1.65502	0.271734	-6.09059	1.12498e-09	5.0514e-09
ENSMUSG00000055430	Nap1l5	15.7825	-1.65471	0.260444	-6.35344	2.10548e-10	9.97218e-10
ENSMUSG00000073490	Ifi207	533.228	-1.65455	0.105999	-15.6091	6.30722e-55	2.57773e-53
ENSMUSG00000028583	Pdpn	792.411	-1.65323	0.0931342	-17.7511	1.69056e-70	1.25404e-68
ENSMUSG00000023067	Cdkn1a	13075	-1.65222	0.0699614	-23.6162	2.62994e-123	1.25e-120
ENSMUSG00000021697	Depdc1b	34.9751	-1.65113	0.185158	-8.9174	4.77382e-19	3.93717e-18
ENSMUSG00000113811	#N/A	17.0439	-1.64925	0.348947	-4.72636	2.28581e-06	7.76849e-06
ENSMUSG00000021070	Bdkrb2	309.626	-1.64749	0.139555	-11.8053	3.66391e-32	6.00115e-31
ENSMUSG00000046731	Kctd11	3751.9	-1.64672	0.0804489	-20.4691	4.05749e-93	5.98503e-91
ENSMUSG00000032572	Col6a4	2.01433	-1.64541	0.573043	-2.87136	0.00408713	0.00940301
ENSMUSG00000118729	Snord88c	5.87942	-1.6439	0.388697	-4.22925	2.34468e-05	7.20873e-05
ENSMUSG00000079012	Serpina3m	11.1438	-1.64346	0.275404	-5.96746	2.40972e-09	1.05417e-08
ENSMUSG00000004939	Nmrk2	39.0584	-1.64122	0.195317	-8.40283	4.3583e-17	3.20333e-16
ENSMUSG00000030471	Zdhhc13	1038.36	-1.64009	0.0941123	-17.427	5.14862e-68	3.50516e-66
ENSMUSG00000111078	#N/A	12.9379	-1.63992	0.285464	-5.74476	9.20523e-09	3.84477e-08
ENSMUSG00000114943	Gm8947	4.05854	-1.63767	0.393085	-4.16621	3.09711e-05	9.4038e-05
ENSMUSG00000107364	#N/A	2.91075	-1.63609	0.609282	-2.68527	0.00724703	0.015944
ENSMUSG00000079144	A130010J15Rik	574.432	-1.63597	0.105858	-15.4544	7.04985e-54	2.73325e-52
ENSMUSG00000059108	Ifitm6	13.311	-1.63471	0.34951	-4.67715	2.90896e-06	9.80195e-06
ENSMUSG00000108643	#N/A	2.00636	-1.6347	0.650816	-2.51176	0.012013	0.0253327
ENSMUSG00000010342	Tex14	6.17392	-1.63397	0.350205	-4.66576	3.07478e-06	1.03417e-05
ENSMUSG00000028776	Tinagl1	1245.75	-1.63342	0.106521	-15.3342	4.51648e-53	1.69226e-51
ENSMUSG00000039328	Rnf122	175.434	-1.6333	0.110959	-14.7199	4.80124e-49	1.52889e-47
ENSMUSG00000041827	Oasl1	19.5221	-1.63234	0.256189	-6.37163	1.87032e-10	8.90937e-10
ENSMUSG00000018171	Vmp1	2727.95	-1.63174	0.0826428	-19.7445	8.93659e-87	1.11886e-84
ENSMUSG00000017009	Sdc4	15357.7	-1.62995	0.0745363	-21.8679	5.25522e-106	1.32236e-103
ENSMUSG00000024521	Pmaip1	292.279	-1.62947	0.0956874	-17.0291	4.99559e-65	2.98179e-63
ENSMUSG00000070284	Gmppb	759.176	-1.62815	0.0908566	-17.92	8.23837e-72	6.48607e-70
ENSMUSG00000110251	#N/A	8.79206	-1.62664	0.301992	-5.38635	7.19014e-08	2.79313e-07
ENSMUSG00000072898	#N/A	5.66597	-1.62661	0.440085	-3.69613	0.000218912	0.000602015
ENSMUSG00000042677	Zc3h12a	2235.77	-1.62608	0.0894112	-18.1865	6.5972e-74	5.5516e-72
ENSMUSG00000042638	Gucy2c	21.6782	-1.62515	0.208838	-7.78188	7.14555e-15	4.57922e-14
ENSMUSG00000106121	#N/A	29.9551	-1.62489	0.250069	-6.49778	8.1514e-11	3.97292e-10
ENSMUSG00000049511	Htr1b	14.351	-1.6235	0.299347	-5.42346	5.84566e-08	2.28886e-07
ENSMUSG00000116961	#N/A	5.56858	-1.62212	0.363051	-4.46803	7.8943e-06	2.54958e-05
ENSMUSG00000114554	#N/A	6.77008	-1.622	0.311605	-5.20533	1.93655e-07	7.26128e-07
ENSMUSG00000060201	Spink7	11.7993	-1.62146	0.37672	-4.30415	1.67632e-05	5.23856e-05
ENSMUSG00000005125	Ndrg1	7371.83	-1.62127	0.0619786	-26.1586	7.87002e-151	1.12218e-147
ENSMUSG00000037868	Egr2	3635.71	-1.62053	0.0783061	-20.6948	3.85891e-95	6.15173e-93
ENSMUSG00000104675	#N/A	1.89685	-1.61802	0.633273	-2.55501	0.0106186	0.0226284
ENSMUSG00000105167	#N/A	8.96455	-1.61792	0.300456	-5.38488	7.24925e-08	2.81311e-07
ENSMUSG00000116657	#N/A	36.1402	-1.61668	0.162506	-9.94843	2.56195e-23	2.65355e-22
ENSMUSG00000108331	Gm5322	1.51059	-1.61651	0.704534	-2.29443	0.0217657	0.0435279
ENSMUSG00000050921	P2ry10	251.001	-1.6161	0.134461	-12.0191	2.81989e-33	4.84116e-32
ENSMUSG00000104654	#N/A	1.94048	-1.61533	0.640809	-2.52076	0.0117101	0.0247388
ENSMUSG00000061048	Cdh3	1569.15	-1.61519	0.0848144	-19.0438	7.39412e-81	7.87458e-79
ENSMUSG00000039013	Siglecf	4.86656	-1.61518	0.416764	-3.87553	0.000106394	0.000303548
ENSMUSG00000100629	#N/A	2.25142	-1.61398	0.617405	-2.61413	0.00894549	0.019318
ENSMUSG00000044734	Serpinb1a	1514.3	-1.61382	0.0708366	-22.7823	6.86232e-115	2.48068e-112
ENSMUSG00000043263	Ifi209	23.6078	-1.6131	0.259412	-6.2183	5.02583e-10	2.31835e-09
ENSMUSG00000022512	Cldn1	9759.07	-1.60867	0.0737115	-21.8239	1.37741e-105	3.4323e-103
ENSMUSG00000034227	Foxj1	4.78379	-1.60805	0.381428	-4.21587	2.48819e-05	7.6335e-05
ENSMUSG00000027670	Ocstamp	16.1931	-1.60778	0.27464	-5.85414	4.79495e-09	2.04907e-08
ENSMUSG00000022218	Tgm1	5933.4	-1.60747	0.0721286	-22.2862	5.02624e-110	1.51769e-107
ENSMUSG00000089942	Pira2	32.4487	-1.60489	0.176835	-9.0756	1.13049e-19	9.68783e-19
ENSMUSG00000105482	#N/A	1.6085	-1.60335	0.705382	-2.27302	0.0230248	0.0457607
ENSMUSG00000029135	Fosl2	6882.64	-1.60107	0.0739519	-21.6502	6.05374e-104	1.35109e-101
ENSMUSG00000020227	Irak3	802.864	-1.59793	0.0806186	-19.8208	1.96929e-87	2.52719e-85
ENSMUSG00000097876	#N/A	4.31566	-1.59762	0.454251	-3.51703	0.000436398	0.00115584
ENSMUSG00000100291	2310069B03Rik	11.2941	-1.59726	0.330499	-4.83286	1.34584e-06	4.68879e-06
ENSMUSG00000072620	Slfn2	551.097	-1.59719	0.0964005	-16.5683	1.18156e-61	6.25275e-60
ENSMUSG00000028758	Kif17	74.911	-1.59575	0.19111	-8.34989	6.83246e-17	4.94395e-16
ENSMUSG00000097754	Ptgs2os2	7.78845	-1.59524	0.351141	-4.54301	5.54572e-06	1.82016e-05
ENSMUSG00000020901	Pik3r5	417.803	-1.59424	0.0898666	-17.7401	2.05658e-70	1.51679e-68
ENSMUSG00000107850	#N/A	1.97731	-1.59418	0.649268	-2.45535	0.0140746	0.0292241
ENSMUSG00000035498	Cdcp1	3621.69	-1.59255	0.0990101	-16.0847	3.26599e-58	1.49155e-56
ENSMUSG00000090394	4930523C07Rik	2235.94	-1.58808	0.13791	-11.5153	1.10417e-30	1.67492e-29
ENSMUSG00000031444	F10	15.906	-1.58808	0.260261	-6.10185	1.04845e-09	4.72014e-09
ENSMUSG00000025105	Bnc1	1387.19	-1.5864	0.0877992	-18.0685	5.64556e-73	4.62936e-71
ENSMUSG00000014543	Klra17	6.59001	-1.5863	0.336452	-4.7148	2.41954e-06	8.20667e-06
ENSMUSG00000044258	Ctla2a	248.846	-1.58592	0.113052	-14.0282	1.04773e-44	2.83961e-43
ENSMUSG00000057454	Lypd3	22204.1	-1.58573	0.0877088	-18.0795	4.62381e-73	3.81591e-71
ENSMUSG00000018899	Irf1	1176.79	-1.5834	0.148921	-10.6325	2.10425e-26	2.57057e-25
ENSMUSG00000111192	#N/A	39.9496	-1.58185	0.188575	-8.38842	4.92702e-17	3.60996e-16
ENSMUSG00000045827	Serpinb9	176.621	-1.58162	0.096416	-16.4041	1.78784e-60	8.97977e-59
ENSMUSG00000043089	Mmp1a	6.79874	-1.58108	0.378451	-4.17776	2.94398e-05	8.95581e-05
ENSMUSG00000097654	#N/A	2.60443	-1.58069	0.533087	-2.96516	0.00302521	0.0071123
ENSMUSG00000017737	Mmp9	408.919	-1.5804	0.106874	-14.7875	1.76282e-49	5.73441e-48
ENSMUSG00000029561	Oasl2	97.5668	-1.58027	0.160184	-9.86535	5.88273e-23	5.98914e-22
ENSMUSG00000108280	#N/A	4.97652	-1.57971	0.42324	-3.73243	0.000189644	0.000525923
ENSMUSG00000071713	Csf2rb	1182.1	-1.57823	0.0923053	-17.0979	1.53738e-65	9.43982e-64
ENSMUSG00000034266	Batf	28.573	-1.57771	0.219312	-7.19394	6.29467e-13	3.55231e-12
ENSMUSG00000038894	Irs2	1354.56	-1.57613	0.0849722	-18.5488	8.34124e-77	8.04835e-75
ENSMUSG00000091996	BC049352	2.15804	-1.5744	0.567287	-2.77532	0.00551473	0.0124017
ENSMUSG00000025330	Padi4	73.2662	-1.57326	0.142022	-11.0775	1.61227e-28	2.20226e-27
ENSMUSG00000116836	#N/A	4.04251	-1.57312	0.517372	-3.0406	0.00236107	0.00564871
ENSMUSG00000025481	Urah	6329.82	-1.57058	0.105376	-14.9046	3.07782e-50	1.03127e-48
ENSMUSG00000049892	Rasd1	216.073	-1.57052	0.0923149	-17.0127	6.6135e-65	3.91111e-63
ENSMUSG00000115248	#N/A	184.548	-1.56975	0.108265	-14.4991	1.22779e-47	3.71173e-46
ENSMUSG00000014773	Dll1	1262.94	-1.56919	0.103968	-15.0929	1.80259e-51	6.3377e-50
ENSMUSG00000081789	#N/A	3.14807	-1.56857	0.510025	-3.07547	0.00210171	0.0050717
ENSMUSG00000047443	Erfe	25.079	-1.56715	0.216712	-7.23147	4.77803e-13	2.71793e-12
ENSMUSG00000056888	Glipr1	64.4071	-1.567	0.115289	-13.5919	4.47292e-42	1.08202e-40
ENSMUSG00000042608	Stk40	5970.59	-1.5665	0.0806807	-19.416	5.65234e-84	6.59423e-82
ENSMUSG00000110176	#N/A	2.757	-1.56577	0.536801	-2.91686	0.0035357	0.00821763
ENSMUSG00000028893	Sesn2	1184.31	-1.56567	0.0854224	-18.3286	4.89326e-75	4.36078e-73
ENSMUSG00000028771	Ptpn12	1985.64	-1.56513	0.0634691	-24.6597	2.8969e-134	2.06533e-131
ENSMUSG00000082218	Gm13602	7.17098	-1.56509	0.323684	-4.83525	1.32978e-06	4.63348e-06
ENSMUSG00000020932	Gfap	23.8057	-1.56065	0.221627	-7.04179	1.89784e-12	1.0417e-11
ENSMUSG00000038151	Prdm1	2341.63	-1.55888	0.0673568	-23.1436	1.68595e-118	6.65715e-116
ENSMUSG00000108234	#N/A	1.77446	-1.55881	0.641945	-2.42826	0.0151714	0.0312913
ENSMUSG00000003882	Il7r	324.912	-1.55642	0.0901583	-17.2632	8.90201e-67	5.66946e-65
ENSMUSG00000032000	Birc3	1419.94	-1.55629	0.0715743	-21.7436	7.93325e-105	1.81799e-102
ENSMUSG00000053835	H2-T24	31.5901	-1.55459	0.18685	-8.32001	8.79564e-17	6.31996e-16
ENSMUSG00000102975	#N/A	16.559	-1.55099	0.258244	-6.00589	1.90282e-09	8.38704e-09
ENSMUSG00000105532	Gm5279	33.7307	-1.54936	0.220565	-7.02449	2.14845e-12	1.17524e-11
ENSMUSG00000106350	Kif19b	4.4658	-1.54783	0.38967	-3.97214	7.1229e-05	0.000207251
ENSMUSG00000090356	Teddm3	380.014	-1.54765	0.142982	-10.8241	2.64599e-27	3.38883e-26
ENSMUSG00000090840	1700092M07Rik	3.02479	-1.54652	0.477613	-3.23803	0.00120359	0.00300883
ENSMUSG00000026114	Cnga3	6.21137	-1.54586	0.378485	-4.08433	4.42036e-05	0.000131815
ENSMUSG00000089931	#N/A	3.57269	-1.54578	0.423905	-3.64652	0.000265814	0.000723707
ENSMUSG00000051225	Fam83a	223.93	-1.54557	0.0998489	-15.4791	4.80138e-54	1.88141e-52
ENSMUSG00000041324	Inhba	178.514	-1.5452	0.114325	-13.5159	1.26035e-41	2.99796e-40
ENSMUSG00000021091	Serpina3n	1138.57	-1.54435	0.112791	-13.6921	1.13159e-42	2.80342e-41
ENSMUSG00000103525	#N/A	2.01608	-1.54301	0.654477	-2.35763	0.018392	0.0373545
ENSMUSG00000071113	Mboat4	6.94771	-1.54283	0.305948	-5.04278	4.58814e-07	1.67011e-06
ENSMUSG00000040152	Thbs1	22192.9	-1.54211	0.0994911	-15.5	3.46768e-54	1.3756e-52
ENSMUSG00000008482	Rnf151	2.05587	-1.54019	0.608412	-2.53148	0.0113581	0.0240645
ENSMUSG00000026821	Ralgds	5437.09	-1.53791	0.0663796	-23.1685	9.47173e-119	3.85875e-116
ENSMUSG00002075561	#N/A	2.42842	-1.53757	0.528439	-2.90965	0.0036183	0.00839668
ENSMUSG00000024379	Tslp	79.2509	-1.53649	0.262968	-5.84286	5.13128e-09	2.18734e-08
ENSMUSG00000116739	#N/A	2.81185	-1.53641	0.480218	-3.1994	0.00137715	0.0034111
ENSMUSG00000036391	Sec24a	1192.49	-1.53577	0.0713036	-21.5385	6.78754e-103	1.41633e-100
ENSMUSG00000042688	Mapk6	3934.6	-1.53313	0.0741435	-20.6778	5.48448e-95	8.68918e-93
ENSMUSG00000022372	Sla	192.963	-1.53141	0.0946082	-16.1869	6.24106e-59	2.94454e-57
ENSMUSG00000061950	Ppp4r1	2579.69	-1.53104	0.0585673	-26.1416	1.22766e-150	1.65837e-147
ENSMUSG00000052180	Serpinb6c	88.0621	-1.53061	0.143065	-10.6987	1.03188e-26	1.28377e-25
ENSMUSG00000002897	Il17ra	1475.17	-1.53	0.0652246	-23.4574	1.11223e-121	4.92181e-119
ENSMUSG00000074417	Pira11	29.9377	-1.52879	0.177251	-8.62496	6.41132e-18	4.94747e-17
ENSMUSG00000049608	Gpr55	30.5587	-1.52723	0.195514	-7.81136	5.6576e-15	3.64386e-14
ENSMUSG00000095649	#N/A	5.35221	-1.52606	0.396176	-3.85198	0.000117168	0.000332879
ENSMUSG00000101372	Gm19028	2.37503	-1.52449	0.598163	-2.54861	0.0108152	0.0230188
ENSMUSG00000107355	#N/A	31.2128	-1.5224	0.176097	-8.64525	5.36898e-18	4.17071e-17
ENSMUSG00000020684	Rasl10b	24.4311	-1.52231	0.247628	-6.14757	7.86783e-10	3.57788e-09
ENSMUSG00000070544	Top1	3321.38	-1.51958	0.0763994	-19.8899	4.97488e-88	6.44876e-86
ENSMUSG00000105900	#N/A	3.7216	-1.51953	0.59345	-2.5605	0.0104523	0.0223111
ENSMUSG00000117579	#N/A	7.62349	-1.51914	0.326607	-4.65127	3.29898e-06	1.10595e-05
ENSMUSG00000021025	Nfkbia	6920.15	-1.51882	0.135907	-11.1755	5.37726e-29	7.5007e-28
ENSMUSG00000021298	Gpr132	207.078	-1.51878	0.110153	-13.7879	3.01581e-43	7.66373e-42
ENSMUSG00000072572	Slc39a2	311.951	-1.51868	0.0938347	-16.1846	6.47674e-59	3.05013e-57
ENSMUSG00000030103	Bhlhe40	4938.22	-1.51729	0.0868767	-17.4649	2.65259e-68	1.81067e-66
ENSMUSG00000026579	F5	13.3631	-1.51579	0.231826	-6.53851	6.21358e-11	3.05562e-10
ENSMUSG00000047821	Trim16	2279.48	-1.51559	0.0674624	-22.4656	9.00005e-112	2.99994e-109
ENSMUSG00000054321	Taf4b	474.473	-1.51466	0.0816354	-18.554	7.5675e-77	7.32933e-75
ENSMUSG00000033882	Rbm46	2.32191	-1.5144	0.621096	-2.43828	0.0147574	0.0304987
ENSMUSG00000068227	Il2rb	290.275	-1.5114	0.0839508	-18.0034	1.83328e-72	1.47501e-70
ENSMUSG00000106028	#N/A	9.01982	-1.51127	0.306202	-4.93553	7.9932e-07	2.84738e-06
ENSMUSG00000099812	#N/A	57.7834	-1.50785	0.191127	-7.88927	3.03947e-15	1.98906e-14
ENSMUSG00000108238	#N/A	5.58945	-1.50691	0.374307	-4.02588	5.67636e-05	0.000167018
ENSMUSG00000101581	C430002N11Rik	5.59671	-1.50652	0.343336	-4.3879	1.1445e-05	3.63685e-05
ENSMUSG00000032508	Myd88	1912.25	-1.50637	0.0748349	-20.1292	4.09147e-90	5.58572e-88
ENSMUSG00000022893	Adamts1	5405.82	-1.50506	0.0910667	-16.527	2.34416e-61	1.23289e-59
ENSMUSG00000044092	C130050O18Rik	16.0566	-1.50469	0.220922	-6.81093	9.69701e-12	5.05861e-11
ENSMUSG00000045382	Cxcr4	123.155	-1.50434	0.107179	-14.0357	9.42681e-45	2.5576e-43
ENSMUSG00000056656	Apol8	43.952	-1.50398	0.213708	-7.03757	1.95623e-12	1.07283e-11
ENSMUSG00000049128	Ivl	2492.85	-1.50339	0.111111	-13.5305	1.03303e-41	2.4641e-40
ENSMUSG00000084936	#N/A	17.9262	-1.50327	0.316446	-4.75047	2.02948e-06	6.93312e-06
ENSMUSG00000114935	#N/A	1.85527	-1.50143	0.649053	-2.31326	0.0207084	0.041616
ENSMUSG00000084939	#N/A	2.59908	-1.50029	0.626811	-2.39352	0.0166874	0.0341846
ENSMUSG00000092289	#N/A	4.39918	-1.49884	0.405392	-3.69726	0.00021794	0.000599535
ENSMUSG00000020891	Alox8	103.638	-1.49358	0.51025	-2.92715	0.00342085	0.00797381
ENSMUSG00000004961	Syt5	6.24902	-1.49319	0.35848	-4.16534	3.1089e-05	9.43738e-05
ENSMUSG00000042190	Cmklr1	602.442	-1.49277	0.0755369	-19.7621	6.30764e-87	7.93588e-85
ENSMUSG00000022015	Tnfsf11	24.2376	-1.49266	0.194362	-7.67982	1.59311e-14	1.00021e-13
ENSMUSG00000111229	#N/A	19.3855	-1.49252	0.200287	-7.45192	9.19887e-14	5.50089e-13
ENSMUSG00000069830	Nlrp1a	5.30705	-1.49195	0.392456	-3.80157	0.000143781	0.000404326
ENSMUSG00000070287	Slc35g2	25.2493	-1.49176	0.195436	-7.63299	2.29377e-14	1.42409e-13
ENSMUSG00000028840	Zfp593	727.815	-1.49098	0.0986433	-15.1149	1.29263e-51	4.58242e-50
ENSMUSG00000028214	Gem	1219.08	-1.4898	0.111367	-13.3774	8.19492e-41	1.89658e-39
ENSMUSG00000032020	Ubash3b	693.952	-1.48926	0.0883641	-16.8536	9.86471e-64	5.58913e-62
ENSMUSG00000034641	Cd300ld	88.0359	-1.48782	0.137694	-10.8052	3.25251e-27	4.15318e-26
ENSMUSG00000028874	Fgr	157.434	-1.48714	0.126162	-11.7875	4.52655e-32	7.36706e-31
ENSMUSG00000112338	#N/A	1.68916	-1.48635	0.602479	-2.46705	0.013623	0.0283736
ENSMUSG00000052837	Junb	16287.4	-1.47985	0.177349	-8.34428	7.16461e-17	5.17846e-16
ENSMUSG00000029449	Rhof	211.505	-1.4798	0.107579	-13.7555	4.72176e-43	1.1858e-41
ENSMUSG00000021363	Mak	13.9285	-1.47964	0.327421	-4.51909	6.21065e-06	2.02596e-05
ENSMUSG00000065208	Gm24616	3.63467	-1.47587	0.442598	-3.33456	0.000854353	0.00218187
ENSMUSG00000116685	#N/A	1.69057	-1.47565	0.63196	-2.33504	0.0195415	0.0394737
ENSMUSG00000027660	Skil	1984.32	-1.47527	0.0724462	-20.3636	3.51585e-92	5.12714e-90
ENSMUSG00000092171	4833427F10Rik	3.56913	-1.47242	0.453476	-3.24695	0.00116648	0.00292229
ENSMUSG00000104877	#N/A	2.89225	-1.4722	0.581306	-2.53257	0.0113229	0.0239994
ENSMUSG00000103439	Gm7019	94.6664	-1.47196	0.10033	-14.6711	9.87071e-49	3.08577e-47
ENSMUSG00000089512	Gm26287	3.86749	-1.4707	0.44158	-3.33053	0.000866796	0.00221277
ENSMUSG00000117513	Gm3946	2.57444	-1.47028	0.491314	-2.99254	0.00276666	0.0065416
ENSMUSG00000020399	Havcr2	316.298	-1.47003	0.0978033	-15.0305	4.63743e-51	1.60844e-49
ENSMUSG00000104897	#N/A	23.1097	-1.46969	0.200046	-7.34677	2.03056e-13	1.18527e-12
ENSMUSG00000026880	Stom	2412.59	-1.46945	0.0795753	-18.4662	3.86612e-76	3.63472e-74
ENSMUSG00000040485	Lrrc52	47.7372	-1.46871	0.140749	-10.435	1.71592e-25	1.9955e-24
ENSMUSG00000092134	Gm17089	3.0242	-1.46683	0.496147	-2.95645	0.00311205	0.00730041
ENSMUSG00000107116	#N/A	10.2949	-1.46591	0.261277	-5.61057	2.01664e-08	8.23009e-08
ENSMUSG00000042659	Arrdc4	2254.48	-1.4654	0.0659546	-22.2183	2.28569e-109	6.59151e-107
ENSMUSG00000028403	Zdhhc21	2314.18	-1.46429	0.0657626	-22.2663	7.84955e-110	2.31571e-107
ENSMUSG00000032841	Prr5l	45.4179	-1.46357	0.170938	-8.56203	1.10895e-17	8.43325e-17
ENSMUSG00000028738	Tas1r2	4.61629	-1.4619	0.51752	-2.82482	0.00473068	0.0107764
ENSMUSG00000034006	Slc66a2	4224.44	-1.46156	0.0840373	-17.3918	9.52083e-68	6.3802e-66
ENSMUSG00000030666	Calcb	1276.68	-1.46154	0.104585	-13.9747	2.22389e-44	5.91486e-43
ENSMUSG00000103013	#N/A	9.98466	-1.46086	0.326897	-4.46886	7.86386e-06	2.54039e-05
ENSMUSG00000030830	Itgal	161.448	-1.45961	0.102741	-14.2067	8.32984e-46	2.35197e-44
ENSMUSG00000111539	#N/A	4.33877	-1.45918	0.403374	-3.61743	0.000297546	0.000805147
ENSMUSG00000067714	Lpar5	312.599	-1.45841	0.0708825	-20.575	4.594e-94	7.06045e-92
ENSMUSG00000030208	Emp1	22824.8	-1.45802	0.084	-17.3574	1.73406e-67	1.14707e-65
ENSMUSG00000045377	Tmem88	53.7526	-1.45766	0.141734	-10.2845	8.27851e-25	9.2663e-24
ENSMUSG00000021453	Gadd45g	639.811	-1.45731	0.105803	-13.7739	3.6593e-43	9.26228e-42
ENSMUSG00000104626	#N/A	3.16286	-1.45629	0.477416	-3.05036	0.00228567	0.00548057
ENSMUSG00000013846	St3gal1	1396.38	-1.45539	0.0841843	-17.2881	5.77876e-67	3.71724e-65
ENSMUSG00000027737	Slc7a11	199.267	-1.45521	0.157651	-9.23058	2.69169e-20	2.38388e-19
ENSMUSG00000098202	#N/A	6.22232	-1.45508	0.37313	-3.89964	9.63346e-05	0.000276167
ENSMUSG00000086773	#N/A	20.7813	-1.45501	0.18613	-7.81718	5.40208e-15	3.49068e-14
ENSMUSG00000049685	Cyp2g1	837.703	-1.45455	0.33673	-4.31963	1.56294e-05	4.90215e-05
ENSMUSG00000046623	Gjb4	3941.53	-1.45432	0.0831192	-17.4968	1.51552e-68	1.04282e-66
ENSMUSG00000096957	E230013L22Rik	28.7696	-1.45406	0.174495	-8.33296	7.88457e-17	5.68442e-16
ENSMUSG00000040616	Tmem51	351.633	-1.45211	0.0910076	-15.956	2.58882e-57	1.14363e-55
ENSMUSG00000097391	Mirg	42.4818	-1.45042	0.160483	-9.03783	1.59813e-19	1.3555e-18
ENSMUSG00000005483	Dnajb1	4423.73	-1.44975	0.0693976	-20.8905	6.53391e-97	1.1331e-94
ENSMUSG00000093042	Mir3109	13.534	-1.44957	0.244065	-5.93927	2.86299e-09	1.24292e-08
ENSMUSG00000109194	#N/A	6.95128	-1.44926	0.471202	-3.07566	0.00210036	0.00506938
ENSMUSG00000030510	Cers3	2695.57	-1.449	0.0735975	-19.6881	2.72562e-86	3.36326e-84
ENSMUSG00000114812	#N/A	2.85472	-1.44884	0.514562	-2.81569	0.0048673	0.0110582
ENSMUSG00000083646	#N/A	7.98192	-1.44748	0.301176	-4.80611	1.53896e-06	5.32402e-06
ENSMUSG00000027829	Ccnl1	3912.67	-1.4468	0.0792805	-18.2492	2.10084e-74	1.8094e-72
ENSMUSG00000022901	Cd86	420.255	-1.4447	0.0863736	-16.7262	8.45237e-63	4.62555e-61
ENSMUSG00000113591	4930447K03Rik	3.46116	-1.44451	0.480451	-3.00656	0.00264221	0.00627336
ENSMUSG00000024331	Dsc2	193.409	-1.44205	0.113351	-12.722	4.46472e-37	8.94546e-36
ENSMUSG00000062175	Tgif2	134.915	-1.44012	0.149472	-9.63471	5.70546e-22	5.50099e-21
ENSMUSG00000025648	Pfkfb4	980.787	-1.43873	0.0919682	-15.6438	3.66064e-55	1.50327e-53
ENSMUSG00000057596	Trim30d	56.9009	-1.43804	0.135968	-10.5763	3.83881e-26	4.63874e-25
ENSMUSG00000010760	Phlda2	37.1824	-1.43793	0.169618	-8.47744	2.30209e-17	1.7161e-16
ENSMUSG00000074783	AU019990	3.44431	-1.43725	0.582323	-2.46813	0.0135822	0.0282977
ENSMUSG00000037458	Azin1	2903.63	-1.43689	0.0747557	-19.2212	2.46072e-82	2.73406e-80
ENSMUSG00000028381	Ugcg	4255.76	-1.43631	0.0662516	-21.6796	3.19805e-104	7.26382e-102
ENSMUSG00000097643	#N/A	25.7052	-1.4362	0.176079	-8.15659	3.44619e-16	2.39054e-15
ENSMUSG00000039851	4932438H23Rik	46.3888	-1.43557	0.123818	-11.5942	4.4081e-31	6.80736e-30
ENSMUSG00000027435	Cd93	662.438	-1.43489	0.0804693	-17.8315	4.02467e-71	3.0652e-69
ENSMUSG00000061311	Rag1	1.78872	-1.43488	0.591755	-2.42478	0.0153177	0.0315702
ENSMUSG00000115210	#N/A	5.91065	-1.43385	0.453032	-3.16501	0.00155079	0.00381179
ENSMUSG00000032860	P2ry2	492.527	-1.43319	0.0640917	-22.3615	9.33074e-111	2.92052e-108
ENSMUSG00000025612	Bach1	3779.43	-1.43215	0.0649864	-22.0377	1.2524e-107	3.4196e-105
ENSMUSG00000028634	Hivep3	1621.93	-1.43198	0.106369	-13.4624	2.60271e-41	6.12855e-40
ENSMUSG00000042035	Igsf3	1286.87	-1.43094	0.0879618	-16.2677	1.67282e-59	8.01018e-58
ENSMUSG00000073412	Lst1	17.6042	-1.43016	0.21753	-6.57452	4.88104e-11	2.41987e-10
ENSMUSG00000111811	#N/A	7.67104	-1.42856	0.337476	-4.23306	2.30531e-05	7.09193e-05
ENSMUSG00000026984	Il36a	341.279	-1.42848	0.136529	-10.4628	1.27967e-25	1.50247e-24
ENSMUSG00000021733	Slc4a7	790.562	-1.42543	0.066147	-21.5494	5.3648e-103	1.12863e-100
ENSMUSG00000032220	Myo1e	4076.2	-1.42409	0.076694	-18.5685	5.7781e-77	5.61745e-75
ENSMUSG00000105041	#N/A	3.51741	-1.42376	0.446028	-3.19208	0.00141253	0.00349268
ENSMUSG00000035861	Tmprss11b	6.15859	-1.42373	0.414983	-3.43083	0.000601742	0.00156525
ENSMUSG00000060795	#N/A	19.4466	-1.42344	0.195724	-7.27266	3.52477e-13	2.02161e-12
ENSMUSG00000067931	Zfp948	799.899	-1.42339	0.104	-13.6864	1.22379e-42	3.02017e-41
ENSMUSG00000058672	Tubb2a	4721.39	-1.42239	0.0844344	-16.8461	1.12141e-63	6.31188e-62
ENSMUSG00000028849	Map7d1	7633.66	-1.42209	0.0768187	-18.5123	1.64432e-76	1.57474e-74
ENSMUSG00000114822	Gm4813	22.2409	-1.42148	0.211573	-6.71862	1.83452e-11	9.38507e-11
ENSMUSG00000050721	Plekho2	1206.43	-1.42098	0.091713	-15.4937	3.82443e-54	1.51478e-52
ENSMUSG00000115771	#N/A	2.03825	-1.41765	0.603676	-2.34837	0.0188559	0.038194
ENSMUSG00000023905	Tnfrsf12a	2887.97	-1.41695	0.115663	-12.2507	1.665e-34	3.00098e-33
ENSMUSG00000020607	Lratd1	3951.83	-1.41653	0.0809549	-17.4977	1.49087e-68	1.03139e-66
ENSMUSG00000117508	#N/A	3.42865	-1.41365	0.529665	-2.66895	0.00760894	0.0166801
ENSMUSG00000118401	Gpr52	3.21113	-1.41295	0.499693	-2.82765	0.00468914	0.0106894
ENSMUSG00000026638	Irf6	5854.96	-1.41167	0.0773751	-18.2445	2.28711e-74	1.96324e-72
ENSMUSG00000018543	1700001P01Rik	5.20816	-1.41161	0.379862	-3.71611	0.000202314	0.000559245
ENSMUSG00000108436	Gm44851	3.84167	-1.40996	0.482251	-2.9237	0.003459	0.0080554
ENSMUSG00000054520	Sh3bp2	1079.81	-1.40995	0.0647505	-21.7751	3.99738e-105	9.58848e-103
ENSMUSG00000117628	#N/A	64.3981	-1.40885	0.119868	-11.7533	6.7935e-32	1.09593e-30
ENSMUSG00000026981	Il1rn	2312.59	-1.40838	0.0799786	-17.6094	2.08461e-69	1.47393e-67
ENSMUSG00000025981	Coq10b	1191	-1.40778	0.114119	-12.336	5.79834e-35	1.06376e-33
ENSMUSG00000044737	Klk14	7.91601	-1.40771	0.293437	-4.79731	1.60808e-06	5.55118e-06
ENSMUSG00000080610	Snord110	2.61468	-1.40766	0.513827	-2.73957	0.00615201	0.0137123
ENSMUSG00000105326	#N/A	5.56433	-1.40726	0.396683	-3.54757	0.000388799	0.00103612
ENSMUSG00000028655	Mfsd2a	1299.57	-1.40628	0.100545	-13.9866	1.88081e-44	5.02319e-43
ENSMUSG00000019577	Pdk4	416.786	-1.40463	0.192962	-7.27928	3.35597e-13	1.92781e-12
ENSMUSG00000021385	Ippk	766.534	-1.40361	0.0789417	-17.7803	1.00478e-70	7.51858e-69
ENSMUSG00000020641	Rsad2	54.4067	-1.40224	0.19283	-7.27193	3.54389e-13	2.03166e-12
ENSMUSG00000047344	Lancl3	12.4908	-1.40147	0.237411	-5.90312	3.56699e-09	1.53763e-08
ENSMUSG00000021408	Ripk1	1401.24	-1.40115	0.056697	-24.713	7.75065e-135	5.68366e-132
ENSMUSG00000028599	Tnfrsf1b	480.741	-1.39987	0.0763528	-18.3342	4.41094e-75	3.94464e-73
ENSMUSG00000020839	Tmigd1	160.594	-1.39923	0.11938	-11.7208	9.97599e-32	1.59231e-30
ENSMUSG00000045394	Epcam	6348.91	-1.39826	0.0741338	-18.8612	2.37597e-79	2.45894e-77
ENSMUSG00000040552	C3ar1	327.945	-1.39801	0.100123	-13.9628	2.6276e-44	6.94542e-43
ENSMUSG00000047180	Neurl3	311.802	-1.39497	0.0866185	-16.1048	2.36233e-58	1.08464e-56
ENSMUSG00000028794	A3galt2	36.0381	-1.39454	0.213827	-6.52183	6.94554e-11	3.40459e-10
ENSMUSG00000053161	Daw1	2.46108	-1.3942	0.563213	-2.47544	0.0133071	0.0277924
ENSMUSG00000084497	Gm22107	6.36937	-1.39418	0.334461	-4.16843	3.06707e-05	9.31811e-05
ENSMUSG00000089726	#N/A	644.578	-1.39386	0.0928816	-15.0068	6.62292e-51	2.28473e-49
ENSMUSG00000086849	#N/A	2.2675	-1.39284	0.553141	-2.51807	0.0118001	0.0249146
ENSMUSG00000074639	Rdh16f2	4.10607	-1.39251	0.46224	-3.01253	0.00259082	0.00615988
ENSMUSG00000097742	#N/A	2.7724	-1.39215	0.55139	-2.5248	0.0115764	0.0244805
ENSMUSG00000108199	#N/A	10.003	-1.39209	0.253198	-5.49802	3.84074e-08	1.52998e-07
ENSMUSG00000106607	#N/A	2.61514	-1.3915	0.592777	-2.34743	0.0189035	0.0382843
ENSMUSG00000114662	#N/A	2.38243	-1.39079	0.614356	-2.26382	0.0235849	0.04674
ENSMUSG00000042425	Frmpd3	9.83837	-1.39038	0.313214	-4.43907	9.0347e-06	2.89856e-05
ENSMUSG00000002699	Lcp2	202.639	-1.39014	0.0940203	-14.7855	1.81639e-49	5.8863e-48
ENSMUSG00000084853	#N/A	3.04713	-1.38996	0.503104	-2.76277	0.00573127	0.0128493
ENSMUSG00000108701	#N/A	35.0553	-1.3896	0.147895	-9.39587	5.67478e-21	5.19804e-20
ENSMUSG00000094091	Ankrd40cl	1.89975	-1.38952	0.56163	-2.47408	0.0133581	0.027883
ENSMUSG00000032688	Malt1	1364.51	-1.3891	0.0766897	-18.1132	2.5071e-73	2.08243e-71
ENSMUSG00000102721	#N/A	2.77602	-1.38707	0.499879	-2.77482	0.00552326	0.0124187
ENSMUSG00000029321	Slc10a6	703.694	-1.38685	0.0917592	-15.114	1.30936e-51	4.63532e-50
ENSMUSG00000024539	Ptpn2	791.238	-1.38683	0.0641622	-21.6144	1.31493e-103	2.90939e-101
ENSMUSG00000039385	Cdh6	26.7777	-1.38519	0.203502	-6.80677	9.9812e-12	5.20263e-11
ENSMUSG00000083642	#N/A	4.01676	-1.38502	0.417393	-3.31825	0.000905819	0.00230665
ENSMUSG00000050747	Trim15	42.0724	-1.38465	0.142195	-9.73765	2.08306e-22	2.0563e-21
ENSMUSG00000112501	#N/A	2.42812	-1.38452	0.617206	-2.24321	0.0248834	0.049067
ENSMUSG00000108389	#N/A	20.2414	-1.38442	0.215302	-6.43013	1.27492e-10	6.14384e-10
ENSMUSG00000087593	Gm16174	2.53626	-1.3843	0.555051	-2.494	0.0126311	0.0265251
ENSMUSG00000039236	Isg20	102.908	-1.38421	0.121665	-11.3773	5.42592e-30	7.95326e-29
ENSMUSG00000097804	Gm16685	8.18973	-1.38297	0.361497	-3.82567	0.000130417	0.000368643
ENSMUSG00000063286	Gm8995	275.161	-1.38225	0.120442	-11.4764	1.73263e-30	2.60361e-29
ENSMUSG00000024750	Zfand5	3761.01	-1.38169	0.0582175	-23.7332	1.63943e-124	8.25051e-122
ENSMUSG00000004040	Stat3	7004.18	-1.38049	0.0567594	-24.3218	1.15273e-130	7.58615e-128
ENSMUSG00000006014	Prg4	249.019	-1.3798	0.146271	-9.43316	3.97919e-21	3.68168e-20
ENSMUSG00000102550	Gm8276	123.182	-1.37914	0.132029	-10.4457	1.53314e-25	1.78781e-24
ENSMUSG00000110619	Gm7850	107.953	-1.37844	0.123542	-11.1577	6.56869e-29	9.13283e-28
ENSMUSG00000018916	Csf2	6.91308	-1.37842	0.398876	-3.45577	0.000548722	0.00143563
ENSMUSG00000025491	Ifitm1	97.386	-1.37811	0.0948578	-14.5281	8.03673e-48	2.44107e-46
ENSMUSG00000037188	Grhl3	4364.74	-1.37774	0.0987071	-13.9579	2.81589e-44	7.42781e-43
ENSMUSG00000108460	#N/A	3.10168	-1.37673	0.579049	-2.37758	0.0174266	0.035574
ENSMUSG00000024798	Htr7	26.0835	-1.37566	0.205376	-6.69825	2.10935e-11	1.07375e-10
ENSMUSG00000020599	Rgs9	34.7503	-1.37523	0.177028	-7.76842	7.94725e-15	5.07777e-14
ENSMUSG00000090958	Lrrc32	794.616	-1.37514	0.0851057	-16.158	9.97838e-59	4.66494e-57
ENSMUSG00000047281	Sfn	40873.2	-1.37485	0.133578	-10.2925	7.61611e-25	8.54723e-24
ENSMUSG00000092374	#N/A	34.9994	-1.3747	0.158514	-8.67239	4.23156e-18	3.30314e-17
ENSMUSG00000050974	#N/A	34.8935	-1.37449	0.165114	-8.3245	8.46879e-17	6.09363e-16
ENSMUSG00000007617	Homer1	633.662	-1.37429	0.0750797	-18.3044	7.63486e-75	6.71083e-73
ENSMUSG00000107761	#N/A	195.162	-1.374	0.0874838	-15.7058	1.38032e-55	5.73256e-54
ENSMUSG00000062593	Lilrb4a	3.43711	-1.37372	0.480992	-2.85601	0.00429	0.00983889
ENSMUSG00000022500	Litaf	3967.67	-1.37348	0.0538945	-25.4846	2.92045e-143	2.77616e-140
ENSMUSG00000026832	Cytip	675.848	-1.37325	0.0840548	-16.3375	5.33632e-60	2.61878e-58
ENSMUSG00000041132	N4bp2l1	767.366	-1.37244	0.0923621	-14.8593	6.05569e-50	2.01068e-48
ENSMUSG00000102525	#N/A	18.2351	-1.36923	0.242966	-5.6355	1.74554e-08	7.16016e-08
ENSMUSG00000036585	Fgf1	691.501	-1.36878	0.086386	-15.8449	1.5255e-56	6.53648e-55
ENSMUSG00000027186	Elf5	74.7824	-1.36857	0.124326	-11.008	3.4987e-28	4.68917e-27
ENSMUSG00000111818	#N/A	6.03017	-1.36832	0.371559	-3.68266	0.000230815	0.000633379
ENSMUSG00000029580	Actb	37286	-1.36725	0.0794761	-17.2033	2.50894e-66	1.57444e-64
ENSMUSG00000028191	Bcl10	2243.04	-1.36596	0.0784812	-17.4049	7.57805e-68	5.11837e-66
ENSMUSG00000103473	#N/A	7.83559	-1.3641	0.307194	-4.44053	8.97394e-06	2.87978e-05
ENSMUSG00000115026	#N/A	48.1902	-1.36402	0.148449	-9.18851	3.98303e-20	3.50337e-19
ENSMUSG00000023159	Psg29	2.96076	-1.36377	0.485129	-2.81114	0.00493663	0.0112028
ENSMUSG00000042540	Acot5	114.627	-1.3635	0.18931	-7.20246	5.91347e-13	3.34086e-12
ENSMUSG00000102929	#N/A	18.8818	-1.36316	0.220246	-6.18928	6.04396e-10	2.77008e-09
ENSMUSG00000051606	#N/A	7.33559	-1.36295	0.320222	-4.25626	2.07873e-05	6.41719e-05
ENSMUSG00000050931	Sgms2	605.082	-1.36149	0.0838788	-16.2316	3.01364e-59	1.43237e-57
ENSMUSG00000021509	Slc25a48	432.741	-1.36031	0.105943	-12.84	9.78726e-38	2.02254e-36
ENSMUSG00000024754	Cemip2	1078.13	-1.35934	0.0667638	-20.3604	3.75689e-92	5.4477e-90
ENSMUSG00000111932	#N/A	6.90183	-1.35894	0.337243	-4.02955	5.58842e-05	0.000164657
ENSMUSG00000029171	Pgm2	440.333	-1.35885	0.0662161	-20.5215	1.38482e-93	2.06644e-91
ENSMUSG00000109863	#N/A	2.75413	-1.35883	0.512932	-2.64914	0.00806973	0.0175956
ENSMUSG00000097330	#N/A	5.7582	-1.35801	0.358131	-3.79195	0.000149468	0.000419309
ENSMUSG00000086443	#N/A	8.56144	-1.35795	0.309961	-4.38104	1.18112e-05	3.74948e-05
ENSMUSG00000031734	Irx3	1898.7	-1.35772	0.0738129	-18.3941	1.46557e-75	1.33863e-73
ENSMUSG00000102912	#N/A	8.64975	-1.35768	0.303021	-4.48048	7.44745e-06	2.41042e-05
ENSMUSG00000041481	Serpina3g	55.416	-1.35695	0.158547	-8.55869	1.14162e-17	8.6747e-17
ENSMUSG00000108545	#N/A	31.7561	-1.3566	0.255976	-5.29972	1.15978e-07	4.42961e-07
ENSMUSG00000021868	Ppif	2972.31	-1.35599	0.0843383	-16.078	3.63861e-58	1.65876e-56
ENSMUSG00000114694	Gm47995	5.70141	-1.35584	0.391348	-3.46454	0.000531132	0.00139287
ENSMUSG00000097828	#N/A	3.35832	-1.35565	0.453297	-2.99065	0.00278381	0.00657852
ENSMUSG00000053046	Brsk2	18.2474	-1.35559	0.223585	-6.06298	1.33622e-09	5.9613e-09
ENSMUSG00000038729	Pakap	6.40801	-1.35452	0.303004	-4.47031	7.81075e-06	2.52418e-05
ENSMUSG00000104208	#N/A	8.73829	-1.35359	0.364051	-3.71813	0.000200706	0.000555159
ENSMUSG00000030750	Nsmce1	328.529	-1.35298	0.0844237	-16.0261	8.40199e-58	3.80327e-56
ENSMUSG00000035095	Fam167a	451.807	-1.35284	0.121548	-11.1301	8.9496e-29	1.23495e-27
ENSMUSG00000018168	Ikzf3	35.8981	-1.35053	0.159137	-8.48657	2.1283e-17	1.59071e-16
ENSMUSG00000029552	Tes	381.188	-1.34993	0.0696591	-19.3791	1.15807e-83	1.34493e-81
ENSMUSG00000081816	#N/A	2.28047	-1.34946	0.539874	-2.49958	0.0124341	0.0261348
ENSMUSG00000029254	Stap1	58.1753	-1.34918	0.137361	-9.82208	9.04552e-23	9.11871e-22
ENSMUSG00000018143	Mafk	2962.62	-1.34872	0.0749394	-17.9975	2.03705e-72	1.63384e-70
ENSMUSG00000050069	Grem2	53.8761	-1.34782	0.144332	-9.33833	9.7868e-21	8.83842e-20
ENSMUSG00000028121	Bcar3	622.632	-1.34593	0.123888	-10.8641	1.70873e-27	2.21049e-26
ENSMUSG00000060183	Cxcl11	4.13649	-1.34509	0.494975	-2.71748	0.00657808	0.0145772
ENSMUSG00000030530	Furin	6367.74	-1.34372	0.0671736	-20.0037	5.11377e-89	6.83594e-87
ENSMUSG00000041438	Utp4	1331.34	-1.34331	0.075538	-17.7832	9.53511e-71	7.17677e-69
ENSMUSG00000033854	Kcnk10	5.14189	-1.34186	0.368548	-3.64093	0.000271659	0.000738914
ENSMUSG00000115049	#N/A	5.52392	-1.34169	0.526711	-2.5473	0.0108559	0.0231016
ENSMUSG00000032402	Smad3	1715.56	-1.34049	0.076648	-17.4889	1.7395e-68	1.19374e-66
ENSMUSG00000034271	Jdp2	414.874	-1.34025	0.0684203	-19.5886	1.93624e-85	2.34413e-83
ENSMUSG00000004113	Cacna1b	2.64666	-1.33973	0.544936	-2.45851	0.0139515	0.0289919
ENSMUSG00000022122	Ednrb	439.915	-1.33968	0.0848321	-15.7921	3.52603e-56	1.49833e-54
ENSMUSG00000105374	#N/A	3.39747	-1.3387	0.595756	-2.24707	0.0246358	0.0486275
ENSMUSG00000105504	Gbp5	63.1942	-1.33854	0.190284	-7.03443	2.00076e-12	1.09679e-11
ENSMUSG00000100454	#N/A	11.6698	-1.33675	0.406131	-3.29142	0.000996824	0.00252213
ENSMUSG00000025283	Sat1	5104.84	-1.33607	0.0725726	-18.4101	1.09102e-75	1.00366e-73
ENSMUSG00000085118	#N/A	15.2211	-1.33548	0.265798	-5.0244	5.05008e-07	1.83099e-06
ENSMUSG00000053897	Slc39a8	252.849	-1.33413	0.129932	-10.2679	9.83191e-25	1.09763e-23
ENSMUSG00000027894	Slc6a17	131.64	-1.33302	0.0997804	-13.3595	1.04236e-40	2.40371e-39
ENSMUSG00000031519	Asb5	352.629	-1.33259	0.132103	-10.0875	6.27275e-24	6.69981e-23
ENSMUSG00000096592	#N/A	265.206	-1.33249	0.071137	-18.7313	2.7494e-78	2.78918e-76
ENSMUSG00000025192	Entpd7	333.43	-1.3324	0.0871306	-15.292	8.65173e-53	3.20889e-51
ENSMUSG00000072919	Noxred1	4.60698	-1.33233	0.446127	-2.98645	0.00282241	0.00666483
ENSMUSG00000015312	Gadd45b	1461.16	-1.33222	0.0649463	-20.5127	1.65944e-93	2.46191e-91
ENSMUSG00000047330	Kcne4	154.864	-1.33176	0.120612	-11.0416	2.40621e-28	3.25899e-27
ENSMUSG00000030790	Adm	161.774	-1.32849	0.112566	-11.8019	3.81629e-32	6.23879e-31
ENSMUSG00000113268	#N/A	3.04749	-1.32532	0.514183	-2.57753	0.00995089	0.0213242
ENSMUSG00000025128	Bhlhe22	81.0567	-1.32514	0.146055	-9.07288	1.15911e-19	9.92651e-19
ENSMUSG00000082197	Gm8577	8.65573	-1.32496	0.307554	-4.30805	1.647e-05	5.15259e-05
ENSMUSG00000028613	Lrp8	152.578	-1.32397	0.107546	-12.3107	7.92875e-35	1.44326e-33
ENSMUSG00000037104	Socs5	1101.7	-1.32374	0.0889879	-14.8755	4.75615e-50	1.58534e-48
ENSMUSG00000032035	Ets1	1059.15	-1.32374	0.0683835	-19.3575	1.76141e-83	2.01823e-81
ENSMUSG00000028862	Map3k6	2368.73	-1.32207	0.0899418	-14.6991	6.52804e-49	2.0685e-47
ENSMUSG00000018920	Cxcl16	1501.64	-1.32168	0.0921875	-14.3368	1.28816e-46	3.75278e-45
ENSMUSG00000029307	Dmp1	4.93818	-1.32158	0.393388	-3.35947	0.00078091	0.00200569
ENSMUSG00000063388	#N/A	4.54735	-1.32108	0.394284	-3.35057	0.000806447	0.00206714
ENSMUSG00000063651	Cnfn	5320.93	-1.32081	0.093504	-14.1257	2.63632e-45	7.33086e-44
ENSMUSG00000045763	Basp1	186.891	-1.32056	0.0879634	-15.0126	6.07112e-51	2.09719e-49
ENSMUSG00000086414	#N/A	2.44954	-1.31948	0.538745	-2.44917	0.0143186	0.0296706
ENSMUSG00000047945	Marcksl1	640.68	-1.31817	0.116928	-11.2733	1.7774e-29	2.53719e-28
ENSMUSG00000034739	Mfrp	33.1176	-1.31795	0.258401	-5.10042	3.38896e-07	1.24508e-06
ENSMUSG00000047894	Ang2	9.78874	-1.31712	0.291822	-4.51346	6.37786e-06	2.07839e-05
ENSMUSG00000078627	Marchf10	5.05182	-1.31659	0.380131	-3.46352	0.000533163	0.00139806
ENSMUSG00000032487	Ptgs2	1025.85	-1.31598	0.336862	-3.90659	9.3606e-05	0.000268765
ENSMUSG00000074141	Il4i1	104.167	-1.31571	0.185474	-7.09378	1.30498e-12	7.23874e-12
ENSMUSG00000106219	5830416I19Rik	3.53758	-1.31399	0.489301	-2.68545	0.00724326	0.0159383
ENSMUSG00000078635	#N/A	3.44543	-1.31358	0.447159	-2.9376	0.00330764	0.00772606
ENSMUSG00000020961	Ston2	696.903	-1.31275	0.0889509	-14.7582	2.72598e-49	8.80064e-48
ENSMUSG00000027939	Nup210l	24.0072	-1.31251	0.197046	-6.66094	2.72083e-11	1.37412e-10
ENSMUSG00000102740	#N/A	2.57737	-1.31215	0.504552	-2.60063	0.00930524	0.0200427
ENSMUSG00000030232	Aebp2	3021.78	-1.31069	0.0658401	-19.9071	3.53072e-88	4.59997e-86
ENSMUSG00000054892	Txk	7.53757	-1.31016	0.331267	-3.95499	7.65369e-05	0.000221865
ENSMUSG00000065353	Snora73b	77.196	-1.30913	0.200793	-6.51981	7.03967e-11	3.4481e-10
ENSMUSG00000065734	Snord49a	19.8126	-1.30897	0.198348	-6.59935	4.12961e-11	2.06047e-10
ENSMUSG00000064065	Ipcef1	28.9907	-1.30845	0.195678	-6.68677	2.28155e-11	1.15842e-10
ENSMUSG00000046269	Usp27x	130.892	-1.30744	0.112773	-11.5936	4.44208e-31	6.85571e-30
ENSMUSG00000038400	Pmepa1	1606.53	-1.30666	0.103018	-12.6838	7.26892e-37	1.43843e-35
ENSMUSG00000045314	Sowahb	219.749	-1.30638	0.0852498	-15.3242	5.27177e-53	1.96379e-51
ENSMUSG00000051111	Sv2c	25.7548	-1.3062	0.163739	-7.97733	1.49528e-15	9.98125e-15
ENSMUSG00000107928	#N/A	8.59682	-1.30587	0.340385	-3.83645	0.000124823	0.000353649
ENSMUSG00000024041	Cryaa	29.0455	-1.30583	0.209893	-6.22141	4.92721e-10	2.27449e-09
ENSMUSG00000097467	#N/A	9.0126	-1.30528	0.292448	-4.46327	8.0719e-06	2.60563e-05
ENSMUSG00000032717	Mdfi	507.075	-1.30522	0.0900277	-14.498	1.24682e-47	3.76481e-46
ENSMUSG00000085701	#N/A	20.312	-1.3023	0.265667	-4.90201	9.486e-07	3.3494e-06
ENSMUSG00000038806	Sde2	1423.22	-1.30049	0.0624334	-20.8301	2.31105e-96	3.87153e-94
ENSMUSG00000029102	Hgfac	9.3095	-1.299	0.301228	-4.31234	1.61534e-05	5.05909e-05
ENSMUSG00000108720	#N/A	3.18391	-1.29825	0.474202	-2.73777	0.00618578	0.0137828
ENSMUSG00000005413	Hmox1	2677.36	-1.29803	0.138962	-9.34084	9.55724e-21	8.63718e-20
ENSMUSG00000108614	#N/A	12.4752	-1.29789	0.25414	-5.10699	3.27324e-07	1.20515e-06
ENSMUSG00000108294	#N/A	14.064	-1.29526	0.21902	-5.9139	3.34105e-09	1.44314e-08
ENSMUSG00000042694	Stn1	255.003	-1.29441	0.0844291	-15.3313	4.72731e-53	1.7661e-51
ENSMUSG00000056708	Ier5	2150.21	-1.29403	0.0727066	-17.798	7.32122e-71	5.54296e-69
ENSMUSG00000000078	Klf6	6228.23	-1.29387	0.0798669	-16.2003	5.01867e-59	2.37218e-57
ENSMUSG00000097125	#N/A	10.5704	-1.29333	0.317927	-4.06802	4.74149e-05	0.000140883
ENSMUSG00000110899	#N/A	11.5879	-1.2924	0.353541	-3.65559	0.000256591	0.000700305
ENSMUSG00000040297	Suco	1602.21	-1.29113	0.0722634	-17.867	2.13056e-71	1.64822e-69
ENSMUSG00000064387	Snora73a	13.9219	-1.29061	0.228405	-5.65054	1.59944e-08	6.58084e-08
ENSMUSG00000033107	Rnf125	74.3337	-1.29019	0.134326	-9.60492	7.62205e-22	7.30109e-21
ENSMUSG00000020275	Rel	1658.19	-1.28996	0.07611	-16.9486	1.97081e-64	1.14441e-62
ENSMUSG00000058624	Gda	935.755	-1.28775	0.0961703	-13.3903	6.88809e-41	1.60136e-39
ENSMUSG00000065047	#N/A	3.21333	-1.28772	0.513977	-2.5054	0.0122313	0.0257468
ENSMUSG00000041984	Rptn	419.317	-1.28698	0.127225	-10.1158	4.70333e-24	5.06996e-23
ENSMUSG00000033799	Tasor2	1134.36	-1.28678	0.0650703	-19.7753	4.85961e-87	6.17459e-85
ENSMUSG00000108897	#N/A	3.10413	-1.28568	0.551147	-2.33273	0.0196623	0.0396833
ENSMUSG00000065642	Snora69	9.2345	-1.28551	0.294349	-4.36732	1.25782e-05	3.98264e-05
ENSMUSG00000015652	Steap1	9.72204	-1.28485	0.280447	-4.58145	4.61755e-06	1.52665e-05
ENSMUSG00000045392	Olfr1033	16.096	-1.28438	0.236659	-5.42712	5.7272e-08	2.24428e-07
ENSMUSG00000065258	Gm23969	8.80404	-1.28418	0.301553	-4.25857	2.0574e-05	6.35748e-05
ENSMUSG00000105758	Mirlet7e	2.89563	-1.28369	0.498715	-2.574	0.0100532	0.0215182
ENSMUSG00000020178	Adora2a	34.4286	-1.28328	0.157148	-8.16606	3.18625e-16	2.21742e-15
ENSMUSG00000024843	Chka	973.415	-1.28321	0.103799	-12.3624	4.17519e-35	7.67624e-34
ENSMUSG00000044254	Pcsk9	20.8893	-1.28304	0.219687	-5.84033	5.20988e-09	2.219e-08
ENSMUSG00000034459	Ifit1	47.0007	-1.27974	0.155253	-8.24295	1.68017e-16	1.18796e-15
ENSMUSG00000106558	#N/A	147.82	-1.27964	0.101271	-12.6358	1.33957e-36	2.62054e-35
ENSMUSG00000090369	4933411K16Rik	4.01957	-1.27961	0.437941	-2.92187	0.00347935	0.00809767
ENSMUSG00000081451	#N/A	23.6144	-1.27949	0.199422	-6.41599	1.39906e-10	6.72946e-10
ENSMUSG00000024696	Lpxn	123.63	-1.27891	0.0955603	-13.3832	7.57703e-41	1.75834e-39
ENSMUSG00000032193	Ldlr	7145.94	-1.27875	0.0823861	-15.5215	2.4833e-54	9.95881e-53
ENSMUSG00000083512	Gm12749	17.9812	-1.27631	0.210249	-6.07045	1.2755e-09	5.70229e-09
ENSMUSG00000042246	Tmc7	251.269	-1.27569	0.103809	-12.2888	1.0402e-34	1.88678e-33
ENSMUSG00000024190	Dusp1	8406.54	-1.27545	0.283942	-4.49194	7.05757e-06	2.28914e-05
ENSMUSG00000042262	Ccr8	11.31	-1.27512	0.292764	-4.35544	1.328e-05	4.19244e-05
ENSMUSG00000085278	#N/A	6.18874	-1.2751	0.528599	-2.41222	0.0158557	0.0325901
ENSMUSG00000042417	Ccno	18.0513	-1.27497	0.226565	-5.62738	1.82967e-08	7.4873e-08
ENSMUSG00000086331	#N/A	6.43298	-1.27435	0.32637	-3.90463	9.43679e-05	0.000270801
ENSMUSG00000059585	#N/A	3.03188	-1.27207	0.465718	-2.73142	0.00630624	0.0140208
ENSMUSG00000113015	#N/A	24.4547	-1.272	0.168721	-7.53908	4.73316e-14	2.87939e-13
ENSMUSG00000026509	Capn2	3598.68	-1.27161	0.0682187	-18.6403	1.51481e-77	1.48962e-75
ENSMUSG00000030167	Klrc1	27.0805	-1.27059	0.183269	-6.93291	4.12264e-12	2.20579e-11
ENSMUSG00000110616	#N/A	2.81845	-1.27022	0.530714	-2.39342	0.0166922	0.0341918
ENSMUSG00000103308	#N/A	3.23075	-1.26975	0.502573	-2.52649	0.0115209	0.0243711
ENSMUSG00000022534	Mefv	83.1042	-1.26945	0.124174	-10.2232	1.56158e-24	1.72683e-23
ENSMUSG00000107480	#N/A	3.94039	-1.26876	0.436788	-2.90475	0.00367543	0.00851694
ENSMUSG00000100839	#N/A	6.23695	-1.26863	0.368756	-3.44031	0.000581058	0.00151482
ENSMUSG00000032807	Alox12b	5699.74	-1.26732	0.0747382	-16.9567	1.71581e-64	9.98593e-63
ENSMUSG00000018932	Map2k3	6242.74	-1.26705	0.0671558	-18.8673	2.1181e-79	2.20094e-77
ENSMUSG00000112652	#N/A	2.33256	-1.26679	0.558664	-2.26754	0.0233573	0.0463248
ENSMUSG00000009471	Myod1	104.447	-1.26544	0.178878	-7.07431	1.50196e-12	8.29194e-12
ENSMUSG00000108053	#N/A	3.24986	-1.26477	0.505611	-2.50147	0.0123678	0.0260106
ENSMUSG00000022346	Myc	3838.14	-1.26471	0.0940946	-13.4408	3.48645e-41	8.17945e-40
ENSMUSG00000094388	#N/A	506.977	-1.26296	0.0836246	-15.1027	1.55396e-51	5.4861e-50
ENSMUSG00000031372	Trex2	1197.59	-1.26203	0.0907673	-13.904	5.98897e-44	1.56465e-42
ENSMUSG00000118456	#N/A	3.21254	-1.26159	0.50719	-2.4874	0.0128679	0.026965
ENSMUSG00000026969	Fam166a	5.95064	-1.26126	0.447026	-2.82144	0.0047809	0.0108792
ENSMUSG00000050854	Tmem125	608.35	-1.26038	0.0866813	-14.5404	6.71982e-48	2.05322e-46
ENSMUSG00000026305	Lrrfip1	2736.35	-1.26011	0.0653531	-19.2816	7.66596e-83	8.66759e-81
ENSMUSG00000106933	#N/A	6.9408	-1.25859	0.460809	-2.73126	0.00630921	0.0140262
ENSMUSG00000053338	Tarm1	22.6073	-1.25847	0.184967	-6.80377	1.01914e-11	5.30898e-11
ENSMUSG00000097134	#N/A	86.6183	-1.25837	0.110194	-11.4196	3.33899e-30	4.9394e-29
ENSMUSG00000005667	Mthfd2	225.838	-1.25809	0.108389	-11.6072	3.7884e-31	5.87511e-30
ENSMUSG00000083841	#N/A	3.02789	-1.2572	0.475152	-2.64588	0.00814791	0.0177495
ENSMUSG00000104728	#N/A	46.9981	-1.25661	0.142395	-8.82483	1.09626e-18	8.84802e-18
ENSMUSG00000001227	Sema6b	267.076	-1.25619	0.0978679	-12.8356	1.03603e-37	2.13923e-36
ENSMUSG00000024927	Rela	3267.84	-1.25566	0.0667272	-18.8178	5.39363e-79	5.53732e-77
ENSMUSG00000110502	Gm8804	4.55735	-1.25509	0.448694	-2.79722	0.00515448	0.011658
ENSMUSG00002075586	#N/A	21.2728	-1.25474	0.178274	-7.03823	1.94693e-12	1.06796e-11
ENSMUSG00000029417	Cxcl9	39.3951	-1.25469	0.227247	-5.52126	3.36577e-08	1.34894e-07
ENSMUSG00000038963	Slco4a1	145.238	-1.25397	0.129036	-9.71803	2.52615e-22	2.4775e-21
ENSMUSG00000093625	#N/A	3.23335	-1.25288	0.464001	-2.70016	0.0069306	0.0153042
ENSMUSG00000105552	Gm19710	2.70032	-1.25258	0.553601	-2.26261	0.02366	0.0468795
ENSMUSG00000112795	#N/A	23.8945	-1.25195	0.180322	-6.94286	3.84235e-12	2.05969e-11
ENSMUSG00000022951	Rcan1	3942.72	-1.25186	0.0710584	-17.6173	1.81353e-69	1.2858e-67
ENSMUSG00000026177	Slc11a1	149.579	-1.25029	0.107959	-11.5811	5.13672e-31	7.90876e-30
ENSMUSG00000098923	Tmem185b	476.391	-1.25011	0.0710292	-17.5999	2.46548e-69	1.73843e-67
ENSMUSG00000031494	Cd209a	306.94	-1.24935	0.114667	-10.8955	1.21079e-27	1.57987e-26
ENSMUSG00000103698	#N/A	2.96986	-1.24815	0.538819	-2.31645	0.0205338	0.0412994
ENSMUSG00000036006	Ripor2	129.811	-1.24793	0.103077	-12.1068	9.72519e-34	1.69896e-32
ENSMUSG00000115546	#N/A	4.50632	-1.24705	0.479909	-2.59851	0.00936295	0.0201619
ENSMUSG00000006587	Snai3	47.3908	-1.24666	0.210562	-5.92063	3.20716e-09	1.38741e-08
ENSMUSG00000002603	Tgfb1	1360.58	-1.24238	0.0920531	-13.4963	1.64361e-41	3.89879e-40
ENSMUSG00000015134	Aldh1a3	95.0247	-1.24227	0.162578	-7.64107	2.15423e-14	1.34005e-13
ENSMUSG00000047562	Mmp10	72.8862	-1.24186	0.222619	-5.5784	2.42738e-08	9.84064e-08
ENSMUSG00000117059	#N/A	3.21823	-1.24155	0.531916	-2.33411	0.0195899	0.0395521
ENSMUSG00000046794	Ppp1r3b	60.2367	-1.24128	0.172728	-7.18632	6.65626e-13	3.75142e-12
ENSMUSG00000022144	Gdnf	96.8358	-1.24078	0.158431	-7.83169	4.81338e-15	3.1197e-14
ENSMUSG00000081302	Gm12020	8.93027	-1.24015	0.280438	-4.42217	9.77133e-06	3.12506e-05
ENSMUSG00000030921	Trim30a	123.185	-1.23981	0.111846	-11.085	1.48403e-28	2.03142e-27
ENSMUSG00000073753	#N/A	7.44008	-1.23978	0.341987	-3.62523	0.000288702	0.000782701
ENSMUSG00000072845	Tmprss11a	6.77792	-1.23929	0.330675	-3.74776	0.000178421	0.000496085
ENSMUSG00000102909	#N/A	3.11761	-1.23725	0.500441	-2.47232	0.013424	0.0280069
ENSMUSG00000034427	Myo15b	21.0852	-1.23551	0.19636	-6.29207	3.1326e-10	1.46451e-09
ENSMUSG00000027171	Prrg4	437.298	-1.23487	0.0963354	-12.8185	1.29231e-37	2.64987e-36
ENSMUSG00000023084	Lrrc71	2.80848	-1.23388	0.491462	-2.51064	0.0120513	0.0254032
ENSMUSG00000116614	#N/A	75.7756	-1.23339	0.121652	-10.1387	3.72194e-24	4.0375e-23
ENSMUSG00000109812	#N/A	43.8793	-1.23283	0.182407	-6.75871	1.39228e-11	7.17842e-11
ENSMUSG00000006469	Slc34a3	3.5923	-1.23281	0.524054	-2.35244	0.0186507	0.037826
ENSMUSG00000097295	#N/A	16.2906	-1.2327	0.204407	-6.03061	1.63345e-09	7.23826e-09
ENSMUSG00000027351	Spred1	2677.71	-1.23191	0.0591416	-20.8298	2.32298e-96	3.87153e-94
ENSMUSG00000098188	Sowahc	2629.35	-1.23152	0.0830272	-14.8327	9.00671e-50	2.96367e-48
ENSMUSG00000024891	Slc29a2	387.68	-1.23125	0.128601	-9.57422	1.02632e-21	9.76335e-21
ENSMUSG00000020075	Ddx21	4564.45	-1.23073	0.0596543	-20.631	1.44708e-94	2.27857e-92
ENSMUSG00000035621	Midn	6081.37	-1.23064	0.0671881	-18.3164	6.12622e-75	5.40328e-73
ENSMUSG00000023947	Nfkbie	317.829	-1.22913	0.105593	-11.6402	2.57342e-31	4.02986e-30
ENSMUSG00000056290	Ms4a4b	6.40294	-1.22815	0.405669	-3.02746	0.00246618	0.00588044
ENSMUSG00000029860	Zyx	2664.84	-1.228	0.0718616	-17.0884	1.81153e-65	1.10702e-63
ENSMUSG00000114934	#N/A	6.3263	-1.22776	0.392241	-3.1301	0.00174745	0.00426288
ENSMUSG00000070644	Etnk2	204.529	-1.22669	0.0767932	-15.9739	1.94195e-57	8.62319e-56
ENSMUSG00000057135	Scimp	43.9728	-1.22536	0.155814	-7.86423	3.7137e-15	2.41918e-14
ENSMUSG00000090173	Fbxw10	64.7802	-1.2246	0.146323	-8.36915	5.80329e-17	4.22786e-16
ENSMUSG00000049130	C5ar1	340.982	-1.22273	0.116083	-10.5333	6.06963e-26	7.25924e-25
ENSMUSG00000027720	Il2	9.05676	-1.22169	0.28198	-4.33254	1.474e-05	4.63284e-05
ENSMUSG00000038508	Gdf15	9.81517	-1.22159	0.310451	-3.9349	8.3233e-05	0.000240353
ENSMUSG00000029290	Zfp326	1263.59	-1.22148	0.078374	-15.5853	9.16339e-55	3.71544e-53
ENSMUSG00000102423	#N/A	4.28344	-1.22114	0.450597	-2.71004	0.00672752	0.0148826
ENSMUSG00000115252	#N/A	3.96173	-1.22094	0.445241	-2.7422	0.00610296	0.0136125
ENSMUSG00000027459	Fam110a	1853.16	-1.2207	0.0890196	-13.7127	8.52348e-43	2.1157e-41
ENSMUSG00000114470	#N/A	5.70889	-1.21937	0.421385	-2.89372	0.00380703	0.00879646
ENSMUSG00000031662	Snx20	115.211	-1.21927	0.117545	-10.3728	3.29601e-25	3.77827e-24
ENSMUSG00000038917	3930402G23Rik	31.232	-1.21908	0.231636	-5.26292	1.41786e-07	5.3769e-07
ENSMUSG00000004552	Ctse	7.75284	-1.21878	0.337294	-3.6134	0.000302208	0.000816813
ENSMUSG00000040035	Disp2	3.36935	-1.21768	0.464549	-2.62122	0.00876155	0.0189719
ENSMUSG00000059602	Syn3	104.202	-1.2153	0.309991	-3.92044	8.83873e-05	0.000254579
ENSMUSG00000026020	Nop58	2652.76	-1.21526	0.0693022	-17.5356	7.65772e-69	5.32637e-67
ENSMUSG00000018648	Dusp14	1711.29	-1.21482	0.0734116	-16.548	1.65446e-61	8.71938e-60
ENSMUSG00000106560	#N/A	3.20997	-1.21387	0.479275	-2.53272	0.011318	0.0239915
ENSMUSG00000034595	Ppp1r18	1430.34	-1.21303	0.0797822	-15.2042	3.31562e-52	1.20026e-50
ENSMUSG00000031722	Hp	1680.56	-1.21281	0.15336	-7.90826	2.61003e-15	1.71547e-14
ENSMUSG00000076439	Mog	4.01587	-1.21223	0.466626	-2.59787	0.00938038	0.020196
ENSMUSG00000093919	#N/A	3.2185	-1.21156	0.463325	-2.61493	0.00892449	0.0192808
ENSMUSG00000083650	#N/A	3.93813	-1.21145	0.410133	-2.9538	0.00313892	0.00736077
ENSMUSG00000055763	#N/A	148.47	-1.21056	0.0925635	-13.0782	4.38693e-39	9.57439e-38
ENSMUSG00000083465	#N/A	383.912	-1.20989	0.0721145	-16.7774	3.57297e-63	1.97638e-61
ENSMUSG00000021360	Gcnt2	1924.89	-1.20942	0.0683738	-17.6884	5.14989e-70	3.73381e-68
ENSMUSG00000036432	Siah2	449.881	-1.20803	0.0912179	-13.2433	4.93383e-40	1.11276e-38
ENSMUSG00000058873	#N/A	26.6844	-1.20745	0.166675	-7.24431	4.3465e-13	2.4807e-12
ENSMUSG00000014444	Piezo1	4602.89	-1.20744	0.0861895	-14.0091	1.37081e-44	3.69185e-43
ENSMUSG00000020649	Rrm2	486.553	-1.20705	0.0703473	-17.1585	5.43008e-66	3.36639e-64
ENSMUSG00000108786	Gm8309	3.96323	-1.20587	0.409651	-2.94366	0.00324361	0.00758477
ENSMUSG00000054005	Mill1	637.963	-1.20554	0.15885	-7.5892	3.2189e-14	1.97883e-13
ENSMUSG00000049093	Il23r	5.51948	-1.20236	0.413136	-2.91032	0.00361061	0.0083796
ENSMUSG00000041372	B4galnt3	511.239	-1.20155	0.0902939	-13.3071	2.10611e-40	4.81349e-39
ENSMUSG00000039841	Zfp800	862.378	-1.20138	0.0727059	-16.5238	2.47377e-61	1.29048e-59
ENSMUSG00000053158	Fes	686.196	-1.20095	0.0809049	-14.844	7.6035e-50	2.50515e-48
ENSMUSG00000045053	Kcng3	10.337	-1.20085	0.269806	-4.4508	8.55508e-06	2.75156e-05
ENSMUSG00000051537	Gm5124	5.93016	-1.20023	0.323596	-3.70904	0.000208048	0.000574044
ENSMUSG00000044103	Il36g	1553.13	-1.20019	0.0935867	-12.8244	1.19784e-37	2.4674e-36
ENSMUSG00000080254	#N/A	3.26216	-1.19849	0.463904	-2.58349	0.00978054	0.0209872
ENSMUSG00000044469	Tnfaip8l1	99.4642	-1.1984	0.0972294	-12.3255	6.60394e-35	1.20896e-33
ENSMUSG00000085669	#N/A	5.50622	-1.19825	0.386109	-3.1034	0.00191314	0.00464546
ENSMUSG00000025278	Flnb	3736.7	-1.19797	0.0735728	-16.2828	1.30818e-59	6.32313e-58
ENSMUSG00000106946	#N/A	3.85026	-1.19795	0.485482	-2.46754	0.0136046	0.0283377
ENSMUSG00000052353	Cemip	75.3322	-1.19759	0.154261	-7.76337	8.27003e-15	5.27613e-14
ENSMUSG00000021313	Ryr2	6.25836	-1.19746	0.334953	-3.57501	0.000350212	0.000938556
ENSMUSG00000050271	Prag1	238.967	-1.19559	0.0960491	-12.4477	1.43965e-35	2.703e-34
ENSMUSG00000110542	#N/A	9.73624	-1.19539	0.267457	-4.46945	7.842e-06	2.53365e-05
ENSMUSG00000048572	Tmem252	41.2147	-1.19414	0.187594	-6.36558	1.94559e-10	9.25246e-10
ENSMUSG00000109279	#N/A	13.3712	-1.19377	0.303096	-3.93857	8.19682e-05	0.000236861
ENSMUSG00000048787	Dcun1d3	847.439	-1.19108	0.0686971	-17.3382	2.42256e-67	1.58616e-65
ENSMUSG00000022861	Dgkg	15.4414	-1.19047	0.24509	-4.85731	1.18994e-06	4.16146e-06
ENSMUSG00000044430	Klk12	19.1252	-1.19032	0.231631	-5.13884	2.76442e-07	1.02309e-06
ENSMUSG00000051223	Bzw1	6634.91	-1.19018	0.0686068	-17.3479	2.04557e-67	1.34619e-65
ENSMUSG00000055491	Pprc1	1771.27	-1.1898	0.0826119	-14.4023	5.00783e-47	1.47907e-45
ENSMUSG00000035692	Isg15	44.208	-1.18977	0.18365	-6.47845	9.267e-11	4.49956e-10
ENSMUSG00000024675	Ms4a4c	19.94	-1.18968	0.248533	-4.7868	1.69458e-06	5.83879e-06
ENSMUSG00000108042	#N/A	11.4596	-1.18939	0.272008	-4.37262	1.22765e-05	3.89311e-05
ENSMUSG00000027399	Il1a	713.767	-1.18935	0.122388	-9.71781	2.53161e-22	2.4813e-21
ENSMUSG00000023800	Tiam2	435.147	-1.18902	0.0927524	-12.8193	1.27804e-37	2.62418e-36
ENSMUSG00000087367	#N/A	9.60379	-1.1817	0.391667	-3.01711	0.00255198	0.00607374
ENSMUSG00000061808	Ttr	4.60096	-1.18134	0.427904	-2.76075	0.00576692	0.0129224
ENSMUSG00000021365	Nedd9	845.479	-1.18057	0.0768104	-15.37	2.60367e-53	9.85632e-52
ENSMUSG00000022325	Pop1	286.416	-1.17978	0.128953	-9.14888	5.75274e-20	5.01018e-19
ENSMUSG00000027806	Tsc22d2	2608.45	-1.17878	0.0654086	-18.0218	1.31439e-72	1.0642e-70
ENSMUSG00000049658	Bdp1	1087.48	-1.17744	0.0637431	-18.4716	3.49768e-76	3.3126e-74
ENSMUSG00000044471	Lncpint	33.8527	-1.17656	0.159359	-7.38309	1.54663e-13	9.0941e-13
ENSMUSG00000003283	Hck	76.5565	-1.17542	0.143701	-8.17961	2.84769e-16	1.98827e-15
ENSMUSG00000027580	Helz2	400.518	-1.17406	0.0832924	-14.0956	4.04253e-45	1.11445e-43
ENSMUSG00000021890	Eaf1	2086.53	-1.17262	0.0638744	-18.3582	2.83679e-75	2.54577e-73
ENSMUSG00000100158	#N/A	13.7157	-1.17251	0.283859	-4.1306	3.61825e-05	0.000108998
ENSMUSG00000100779	#N/A	36.7326	-1.17172	0.160195	-7.31434	2.58644e-13	1.49884e-12
ENSMUSG00000001707	Eef1e1	457.309	-1.17157	0.0820692	-14.2753	3.11784e-46	8.92113e-45
ENSMUSG00000097180	2700038G22Rik	102.251	-1.17084	0.117539	-9.96135	2.24979e-23	2.33967e-22
ENSMUSG00000028978	Nos3	327.221	-1.17083	0.0759235	-15.4212	1.17901e-53	4.52325e-52
ENSMUSG00000106496	Gm7733	2.57164	-1.17066	0.523251	-2.23727	0.0252684	0.0497423
ENSMUSG00000051375	Pcdh1	4039.75	-1.17028	0.0631298	-18.5377	1.02545e-76	9.85743e-75
ENSMUSG00000062393	Dgkk	5.71197	-1.17028	0.337499	-3.4675	0.000525316	0.00137832
ENSMUSG00000040432	Ltb4r2	1614.47	-1.1687	0.0661126	-17.6774	6.25663e-70	4.51075e-68
ENSMUSG00000034936	Arl4d	733.969	-1.16763	0.0860456	-13.5699	6.03657e-42	1.45342e-40
ENSMUSG00000101964	#N/A	4.05066	-1.16747	0.446023	-2.6175	0.00885759	0.0191501
ENSMUSG00000028364	Tnc	2135.33	-1.16696	0.093947	-12.4214	1.9991e-35	3.72074e-34
ENSMUSG00000078122	F630028O10Rik	82.1802	-1.16545	0.167756	-6.94729	3.72364e-12	2.00148e-11
ENSMUSG00000005547	Cyp2a5	23.2269	-1.16528	0.333296	-3.49622	0.000471893	0.00124541
ENSMUSG00000081660	#N/A	17.2376	-1.16515	0.229992	-5.06604	4.06174e-07	1.48481e-06
ENSMUSG00000032724	Abtb2	1772.61	-1.1651	0.0603433	-19.3078	4.61932e-83	5.246e-81
ENSMUSG00000109719	#N/A	8.91946	-1.16448	0.307825	-3.78294	0.000154986	0.000433982
ENSMUSG00000038612	Mcl1	10095.5	-1.16369	0.0736787	-15.7941	3.41599e-56	1.45398e-54
ENSMUSG00000097766	5730420D15Rik	7.25934	-1.16361	0.372738	-3.12179	0.00179756	0.00437684
ENSMUSG00000111133	#N/A	38.6308	-1.16338	0.178694	-6.51046	7.49204e-11	3.66338e-10
ENSMUSG00000105434	#N/A	27.6021	-1.16328	0.190239	-6.11483	9.6657e-10	4.36146e-09
ENSMUSG00000037225	Fgf2	868.823	-1.16326	0.0853013	-13.637	2.41199e-42	5.87902e-41
ENSMUSG00000101309	#N/A	249.44	-1.16291	0.0904782	-12.8529	8.28486e-38	1.71483e-36
ENSMUSG00000007379	Dennd2c	1799.7	-1.1626	0.0773764	-15.0252	5.01827e-51	1.73818e-49
ENSMUSG00002075283	#N/A	6.76469	-1.1618	0.336677	-3.4508	0.000558936	0.00146056
ENSMUSG00000039782	Cpeb2	3209.62	-1.16171	0.0663943	-17.4972	1.50568e-68	1.03884e-66
ENSMUSG00000030539	Sema4b	3145.72	-1.16112	0.0767021	-15.1381	9.07805e-52	3.23607e-50
ENSMUSG00000117294	#N/A	36.443	-1.16022	0.270592	-4.28768	1.80545e-05	5.62364e-05
ENSMUSG00000018821	Avpi1	3157.7	-1.1587	0.1105	-10.4859	1.00277e-25	1.18549e-24
ENSMUSG00000028864	Hgf	43.6314	-1.15823	0.163724	-7.07431	1.50194e-12	8.29194e-12
ENSMUSG00000056537	Rlim	2188.66	-1.15787	0.0586489	-19.7424	9.32152e-87	1.16139e-84
ENSMUSG00000041313	Slc7a1	2512.94	-1.15631	0.064455	-17.9397	5.7718e-72	4.57219e-70
ENSMUSG00000044468	Tent5c	165.087	-1.15499	0.119154	-9.69321	3.22251e-22	3.14244e-21
ENSMUSG00000002233	Rhoc	879.953	-1.15479	0.076678	-15.0602	2.95875e-51	1.03601e-49
ENSMUSG00000117114	#N/A	38.3798	-1.15394	0.146722	-7.86484	3.69556e-15	2.40827e-14
ENSMUSG00000089706	B230216N24Rik	52.5383	-1.15382	0.176562	-6.53494	6.3636e-11	3.1265e-10
ENSMUSG00000090458	#N/A	6.39933	-1.15289	0.464725	-2.48081	0.0131085	0.0274333
ENSMUSG00000091997	#N/A	4.3814	-1.15202	0.364525	-3.16034	0.00157586	0.00386755
ENSMUSG00000031538	Plat	275.241	-1.15164	0.09642	-11.944	6.98186e-33	1.18126e-31
ENSMUSG00000113412	#N/A	125.463	-1.15126	0.0916263	-12.5648	3.29847e-36	6.34621e-35
ENSMUSG00000024401	Tnf	200.027	-1.15118	0.183902	-6.25977	3.85555e-10	1.78945e-09
ENSMUSG00000037820	Tgm2	1316.16	-1.15029	0.103641	-11.0988	1.27115e-28	1.74561e-27
ENSMUSG00000044317	Gpr4	88.6979	-1.1493	0.111474	-10.31	6.35245e-25	7.17298e-24
ENSMUSG00000041180	Hectd2	83.7937	-1.14768	0.0978774	-11.7257	9.40849e-32	1.50548e-30
ENSMUSG00000104503	#N/A	10.6631	-1.14751	0.242292	-4.73608	2.17895e-06	7.42004e-06
ENSMUSG00000015839	Nfe2l2	2203.58	-1.14706	0.0725541	-15.8097	2.66782e-56	1.13741e-54
ENSMUSG00000030452	Nipa2	1093.03	-1.14584	0.0704115	-16.2736	1.52058e-59	7.32216e-58
ENSMUSG00000026247	Ecel1	4.02106	-1.14412	0.409205	-2.79595	0.00517481	0.0116999
ENSMUSG00000051498	Tlr6	26.12	-1.14385	0.195057	-5.86421	4.51267e-09	1.93391e-08
ENSMUSG00000033730	Egr3	7273.01	-1.14381	0.079253	-14.4324	3.23598e-47	9.6351e-46
ENSMUSG00000077575	Gm24888	5.82717	-1.14304	0.347138	-3.29276	0.000992087	0.00251113
ENSMUSG00000074607	Tox2	18.7565	-1.14299	0.216972	-5.2679	1.37995e-07	5.23698e-07
ENSMUSG00000021149	Gtpbp4	2289.65	-1.14172	0.0718202	-15.8969	6.66074e-57	2.89754e-55
ENSMUSG00000005103	Wdr1	4431.35	-1.14089	0.0583433	-19.5547	3.76008e-85	4.53081e-83
ENSMUSG00000058207	Serpina3k	10.9498	-1.14074	0.417151	-2.73461	0.00624541	0.0139
ENSMUSG00000117439	#N/A	43.456	-1.14051	0.140443	-8.12084	4.62976e-16	3.1806e-15
ENSMUSG00000077734	Snord83b	19.1457	-1.14002	0.233402	-4.88437	1.03758e-06	3.64902e-06
ENSMUSG00000033220	Rac2	187.084	-1.13946	0.122654	-9.29006	1.54207e-20	1.37905e-19
ENSMUSG00000108880	#N/A	8.68619	-1.13856	0.304452	-3.7397	0.00018424	0.000511488
ENSMUSG00000104436	#N/A	5.53131	-1.13829	0.380084	-2.99485	0.00274584	0.00649896
ENSMUSG00000022479	Vdr	2219.75	-1.13789	0.0756746	-15.0367	4.22187e-51	1.46629e-49
ENSMUSG00000027381	Bcl2l11	335.439	-1.13699	0.0705497	-16.1162	1.96282e-58	9.04448e-57
ENSMUSG00000066278	Vps37b	1666.75	-1.13624	0.0734289	-15.4741	5.19115e-54	2.02179e-52
ENSMUSG00000102555	#N/A	9.02954	-1.13537	0.283177	-4.0094	6.08743e-05	0.000178478
ENSMUSG00000074361	C5ar2	26.4345	-1.13537	0.20232	-5.61174	2.00297e-08	8.17562e-08
ENSMUSG00000032511	Scn5a	59.8474	-1.13362	0.142213	-7.9713	1.57017e-15	1.04648e-14
ENSMUSG00000101585	1600010M07Rik	9.84212	-1.13332	0.271972	-4.16705	3.08572e-05	9.37145e-05
ENSMUSG00000101439	Gm336	48.2084	-1.13305	0.142482	-7.95221	1.83207e-15	1.21661e-14
ENSMUSG00000046546	Fam43a	1551.64	-1.13304	0.077301	-14.6575	1.20579e-48	3.76037e-47
ENSMUSG00000044748	Defb1	546.292	-1.13271	0.106412	-10.6446	1.84844e-26	2.26887e-25
ENSMUSG00000026827	Gpd2	979.533	-1.13257	0.0591529	-19.1465	1.03461e-81	1.1348e-79
ENSMUSG00000097836	#N/A	5.20339	-1.13238	0.494586	-2.28955	0.0220473	0.0440362
ENSMUSG00000097352	#N/A	9.76567	-1.13236	0.280078	-4.04303	5.27641e-05	0.000155893
ENSMUSG00000035165	Kcne3	34.8834	-1.13232	0.149521	-7.573	3.647e-14	2.23398e-13
ENSMUSG00000074892	B3galt5	33.3021	-1.13199	0.178624	-6.33727	2.33869e-10	1.10279e-09
ENSMUSG00000029553	Tfec	24.6365	-1.13199	0.207359	-5.45907	4.78637e-08	1.89164e-07
ENSMUSG00000000805	Car4	6.02745	-1.13195	0.419617	-2.69756	0.00698487	0.0154108
ENSMUSG00000105950	#N/A	20.1379	-1.12979	0.242316	-4.66247	3.1244e-06	1.05044e-05
ENSMUSG00000025269	Apex2	237.023	-1.12924	0.0787483	-14.3399	1.23262e-46	3.59506e-45
ENSMUSG00000045362	Tnfrsf26	44.5294	-1.12911	0.158234	-7.13569	9.63062e-13	5.38283e-12
ENSMUSG00000049985	Ankrd55	16.2184	-1.12884	0.228171	-4.94735	7.52311e-07	2.68813e-06
ENSMUSG00000042406	Atf4	5531.36	-1.12856	0.0802616	-14.061	6.59712e-45	1.79999e-43
ENSMUSG00000097372	Gm26876	7.07856	-1.1284	0.354576	-3.1824	0.00146062	0.00360569
ENSMUSG00000113491	Gm19221	200.98	-1.12777	0.0963089	-11.71	1.13335e-31	1.80562e-30
ENSMUSG00000105006	#N/A	18.4318	-1.12772	0.229458	-4.91473	8.89067e-07	3.14612e-06
ENSMUSG00000061458	Nol10	930.243	-1.12642	0.0622863	-18.0845	4.22074e-73	3.4945e-71
ENSMUSG00000097097	5033426O07Rik	26.7956	-1.12638	0.177831	-6.33398	2.3891e-10	1.12573e-09
ENSMUSG00000023868	Pde10a	73.1785	-1.12587	0.11502	-9.78846	1.26199e-22	1.26229e-21
ENSMUSG00000061024	Rrs1	1555.69	-1.12568	0.0757803	-14.8545	6.50174e-50	2.15599e-48
ENSMUSG00000038552	Fndc4	136.357	-1.12374	0.0961446	-11.688	1.46832e-31	2.33204e-30
ENSMUSG00000029762	Akr1b8	260.669	-1.1218	0.098486	-11.3904	4.66764e-30	6.85745e-29
ENSMUSG00000029372	Ppbp	10.1019	-1.12132	0.260668	-4.30169	1.69498e-05	5.29366e-05
ENSMUSG00000009376	Met	734.231	-1.12057	0.0848605	-13.2048	8.23007e-40	1.83841e-38
ENSMUSG00000047407	Tgif1	1001.95	-1.12041	0.0765052	-14.6449	1.45158e-48	4.5159e-47
ENSMUSG00000018865	Sult4a1	18.3375	-1.11993	0.23452	-4.77542	1.79329e-06	6.16071e-06
ENSMUSG00000031465	Angpt2	136.157	-1.11954	0.0800417	-13.9869	1.87408e-44	5.01565e-43
ENSMUSG00000027313	Chac1	92.0975	-1.11931	0.110631	-10.1175	4.61862e-24	4.98283e-23
ENSMUSG00000029082	Bst1	74.2102	-1.11855	0.104268	-10.7277	7.54518e-27	9.46504e-26
ENSMUSG00000020400	Tnip1	1479.44	-1.11737	0.10446	-10.6967	1.05506e-26	1.31134e-25
ENSMUSG00000082154	#N/A	105.108	-1.1171	0.0871171	-12.8229	1.21972e-37	2.51045e-36
ENSMUSG00000109314	#N/A	7.24826	-1.11666	0.340975	-3.27491	0.00105694	0.00266399
ENSMUSG00000032338	Hcn4	61.0609	-1.11618	0.129423	-8.62428	6.44951e-18	4.97245e-17
ENSMUSG00000030847	Bag3	2311.95	-1.11609	0.0475295	-23.4821	6.21091e-122	2.79665e-119
ENSMUSG00000050244	Heatr1	1497.83	-1.11401	0.060614	-18.3788	1.94124e-75	1.76325e-73
ENSMUSG00000112759	#N/A	3.31914	-1.11296	0.496548	-2.2414	0.0250002	0.0492672
ENSMUSG00000022283	Pabpc1	13367.2	-1.11248	0.0530586	-20.9669	1.31562e-97	2.3613e-95
ENSMUSG00000051855	Mest	113.27	-1.11158	0.162157	-6.85495	7.1337e-12	3.76658e-11
ENSMUSG00000044626	Liph	674.298	-1.11116	0.0818414	-13.577	5.48077e-42	1.32084e-40
ENSMUSG00000040010	Slc7a5	3806.89	-1.11061	0.075642	-14.6824	8.35483e-49	2.62466e-47
ENSMUSG00000052397	Ezr	15605.1	-1.11041	0.0671931	-16.5257	2.39751e-61	1.2558e-59
ENSMUSG00000022533	Atp13a3	2173.3	-1.11018	0.0564492	-19.6668	4.14836e-86	5.07009e-84
ENSMUSG00000084098	Gm13422	109.737	-1.10979	0.087436	-12.6927	6.49481e-37	1.29121e-35
ENSMUSG00000100182	1810006J02Rik	3.38174	-1.10862	0.452605	-2.44942	0.0143087	0.0296525
ENSMUSG00000064612	Gm26457	3.92742	-1.10842	0.462362	-2.39731	0.0165161	0.0338581
ENSMUSG00000003348	Mob3a	960.65	-1.10829	0.0763482	-14.5162	9.56627e-48	2.89879e-46
ENSMUSG00000017057	Il13ra1	3213.18	-1.10825	0.0535025	-20.7139	2.59657e-95	4.16522e-93
ENSMUSG00000052912	Smarca5-ps	196.646	-1.10604	0.0707686	-15.6289	4.62466e-55	1.89309e-53
ENSMUSG00000106115	#N/A	12.2278	-1.10423	0.249618	-4.42366	9.70413e-06	3.1044e-05
ENSMUSG00000026970	Rbms1	6039.28	-1.10412	0.0552816	-19.9727	9.51902e-89	1.26588e-86
ENSMUSG00000038179	Slamf7	132.995	-1.10394	0.110982	-9.94701	2.59882e-23	2.68957e-22
ENSMUSG00000019947	Arid5b	3117.76	-1.10389	0.0537717	-20.5292	1.18178e-93	1.79476e-91
ENSMUSG00000113985	9130015A21Rik	4.62102	-1.10319	0.410978	-2.68429	0.00726831	0.0159864
ENSMUSG00000021127	Zfp36l1	8125.27	-1.10304	0.078423	-14.0652	6.21106e-45	1.69889e-43
ENSMUSG00000046908	Ltb4r1	1344.02	-1.10286	0.0849593	-12.9811	1.56615e-38	3.33583e-37
ENSMUSG00000003541	Ier3	2392.39	-1.10284	0.0814124	-13.5464	8.3234e-42	1.98909e-40
ENSMUSG00000022766	Serpind1	10.3721	-1.10184	0.260906	-4.22312	2.40939e-05	7.40061e-05
ENSMUSG00000114409	Gm9042	7.94722	-1.10058	0.316907	-3.4729	0.000514875	0.00135231
ENSMUSG00000037876	Jmjd1c	2874.01	-1.10046	0.0620084	-17.7469	1.82207e-70	1.3477e-68
ENSMUSG00000033294	Noc4l	724.664	-1.09994	0.0686731	-16.0171	9.70915e-58	4.37184e-56
ENSMUSG00000053560	Ier2	5738.62	-1.09952	0.154492	-7.11702	1.10289e-12	6.14696e-12
ENSMUSG00000112082	#N/A	4.63305	-1.09952	0.415945	-2.64343	0.00820718	0.017874
ENSMUSG00000044268	#N/A	451.444	-1.09896	0.0705109	-15.5856	9.11675e-55	3.70238e-53
ENSMUSG00000109429	#N/A	13.9878	-1.09762	0.234337	-4.68393	2.81423e-06	9.49771e-06
ENSMUSG00000112188	Gm47708	2.95774	-1.09695	0.486235	-2.25601	0.0240697	0.0476273
ENSMUSG00000024732	Ccdc86	750.719	-1.09689	0.0814693	-13.4638	2.55357e-41	6.01836e-40
ENSMUSG00000030468	Siglecg	21.9787	-1.09675	0.186936	-5.86697	4.43821e-09	1.90264e-08
ENSMUSG00000020064	Herc4	2062.93	-1.09657	0.064163	-17.0903	1.75237e-65	1.07342e-63
ENSMUSG00000035725	Prkx	1927.87	-1.09635	0.061754	-17.7535	1.61932e-70	1.20468e-68
ENSMUSG00000020027	Socs2	628.271	-1.09576	0.0948718	-11.5499	7.38733e-31	1.13128e-29
ENSMUSG00000038524	Fchsd1	892.75	-1.09538	0.0739533	-14.8118	1.22975e-49	4.02075e-48
ENSMUSG00000038011	Dnah10	36.0944	-1.09502	0.142262	-7.6972	1.39076e-14	8.74885e-14
ENSMUSG00000080942	#N/A	11.3674	-1.09383	0.241738	-4.52486	6.04365e-06	1.97474e-05
ENSMUSG00000031976	Urb2	792.477	-1.09364	0.0707268	-15.4628	6.18317e-54	2.40086e-52
ENSMUSG00000110697	#N/A	14.2243	-1.09332	0.241875	-4.52019	6.17833e-06	2.0167e-05
ENSMUSG00000118378	#N/A	4.29481	-1.09322	0.378449	-2.88869	0.00386847	0.00893354
ENSMUSG00000053801	Grwd1	926.85	-1.09293	0.0823847	-13.2662	3.63558e-40	8.23574e-39
ENSMUSG00000051379	Flrt3	1105.34	-1.09215	0.0750836	-14.5458	6.2096e-48	1.90413e-46
ENSMUSG00000036902	Neto2	42.5512	-1.09158	0.132116	-8.26235	1.4283e-16	1.01463e-15
ENSMUSG00000090222	#N/A	23.8465	-1.09033	0.209093	-5.21458	1.84238e-07	6.92133e-07
ENSMUSG00000112267	#N/A	5.27211	-1.089	0.386924	-2.81451	0.00488512	0.0110967
ENSMUSG00000042244	Pglyrp3	167.493	-1.08872	0.128389	-8.47989	2.25401e-17	1.68173e-16
ENSMUSG00000083899	#N/A	2067.12	-1.08815	0.074814	-14.5448	6.3023e-48	1.93025e-46
ENSMUSG00000026657	Frmd4a	873.888	-1.08741	0.0690463	-15.7489	6.98411e-56	2.92421e-54
ENSMUSG00000020580	Rock2	2672.88	-1.08694	0.0545567	-19.9232	2.56259e-88	3.35569e-86
ENSMUSG00000096967	#N/A	34.6409	-1.08607	0.165231	-6.57305	4.9296e-11	2.44347e-10
ENSMUSG00000014599	Csf1	1727.54	-1.08598	0.0829713	-13.0886	3.82639e-39	8.38669e-38
ENSMUSG00000064602	Snora41	30.3651	-1.08571	0.182089	-5.96253	2.48359e-09	1.08473e-08
ENSMUSG00002075551	#N/A	32.4683	-1.08539	0.450609	-2.40873	0.0160083	0.0328774
ENSMUSG00000052681	Rap1b	4242.77	-1.08513	0.0565293	-19.1959	4.00162e-82	4.40797e-80
ENSMUSG00000081665	Pira1	51.7804	-1.08505	0.130292	-8.32787	8.23098e-17	5.92584e-16
ENSMUSG00000002983	Relb	1022.25	-1.08265	0.0789485	-13.7134	8.4395e-43	2.09892e-41
ENSMUSG00000089764	Gm16580	2746.04	-1.08245	0.0704697	-15.3605	3.01382e-53	1.13754e-51
ENSMUSG00000042895	Abra	424.542	-1.08244	0.187916	-5.76021	8.40105e-09	3.52185e-08
ENSMUSG00000026121	Sema4c	1031.08	-1.08228	0.114009	-9.49293	2.24627e-21	2.10488e-20
ENSMUSG00000021701	Plk2	1187.82	-1.08203	0.0675708	-16.0133	1.03149e-57	4.63648e-56
ENSMUSG00000043091	Tuba1c	5779.12	-1.08115	0.0750224	-14.4111	4.40682e-47	1.30758e-45
ENSMUSG00000020826	Nos2	7.65751	-1.08092	0.346906	-3.11588	0.00183399	0.00446173
ENSMUSG00000049641	Vgll2	333.199	-1.07975	0.091985	-11.7383	8.10978e-32	1.30335e-30
ENSMUSG00000031207	Msn	4192.44	-1.07906	0.0564685	-19.1091	2.12039e-81	2.31582e-79
ENSMUSG00000086680	#N/A	6.13966	-1.07868	0.347077	-3.10791	0.00188417	0.00457816
ENSMUSG00000090272	Mndal	154.254	-1.07849	0.108128	-9.97418	1.97722e-23	2.06206e-22
ENSMUSG00000024670	Cd6	8.66625	-1.0781	0.329855	-3.2684	0.00108158	0.00272183
ENSMUSG00000066595	Flvcr1	553.189	-1.07752	0.0719145	-14.9834	9.43179e-51	3.22769e-49
ENSMUSG00000103164	#N/A	9.73063	-1.07735	0.272008	-3.96075	7.47163e-05	0.000216882
ENSMUSG00000099397	#N/A	645.268	-1.07638	0.067491	-15.9484	2.92074e-57	1.28804e-55
ENSMUSG00000111471	#N/A	4.19536	-1.07504	0.480467	-2.23749	0.0252543	0.0497221
ENSMUSG00000041057	Wdr43	2585.04	-1.07488	0.0635955	-16.9018	4.36222e-64	2.51033e-62
ENSMUSG00000074796	Slc4a11	292.594	-1.07424	0.105799	-10.1535	3.19543e-24	3.48402e-23
ENSMUSG00000015605	Srf	1684.72	-1.0738	0.0823357	-13.0418	7.0808e-39	1.53234e-37
ENSMUSG00000083287	#N/A	908.417	-1.07347	0.086488	-12.4118	2.25636e-35	4.17834e-34
ENSMUSG00000021670	Hmgcr	6202.98	-1.07278	0.0975427	-10.998	3.9049e-28	5.21181e-27
ENSMUSG00000104560	Gm8115	3.09012	-1.0721	0.451841	-2.37272	0.0176574	0.0360051
ENSMUSG00000065147	Snora31	109.392	-1.07109	0.170296	-6.28959	3.18301e-10	1.48672e-09
ENSMUSG00000027111	Itga6	9551.43	-1.07055	0.0691278	-15.4866	4.27394e-54	1.69021e-52
ENSMUSG00000027361	Gabpb1	650.952	-1.06912	0.0597703	-17.8872	1.48389e-71	1.15411e-69
ENSMUSG00000028270	Gbp2	273.283	-1.06898	0.152384	-7.01505	2.29866e-12	1.255e-11
ENSMUSG00000033355	Rtp4	58.543	-1.06886	0.11903	-8.97969	2.71539e-19	2.2783e-18
ENSMUSG00000030521	Mphosph10	869.761	-1.06792	0.0803103	-13.2974	2.39568e-40	5.47042e-39
ENSMUSG00000117721	#N/A	13.2511	-1.06708	0.257668	-4.14129	3.45359e-05	0.00010438
ENSMUSG00000000303	Cdh1	10626.2	-1.0665	0.0584594	-18.2435	2.33147e-74	1.98803e-72
ENSMUSG00000104181	#N/A	4.83675	-1.06588	0.431433	-2.47056	0.0134901	0.0281265
ENSMUSG00000107165	#N/A	4.38768	-1.06564	0.432171	-2.46579	0.013671	0.0284598
ENSMUSG00000110790	#N/A	9.45336	-1.06561	0.302761	-3.51965	0.000432112	0.00114537
ENSMUSG00000043424	Eif3j2	1119.42	-1.06555	0.0723072	-14.7365	3.75957e-49	1.20617e-47
ENSMUSG00000063550	Nup98	1759.41	-1.06437	0.0480591	-22.147	1.115e-108	3.14478e-106
ENSMUSG00000075408	Smim41	11.5235	-1.06421	0.27457	-3.8759	0.00010623	0.000303113
ENSMUSG00000041959	S100a10	5040.73	-1.06292	0.0989471	-10.7424	6.43835e-27	8.11225e-26
ENSMUSG00000000562	Adora3	132.615	-1.06289	0.116274	-9.14129	6.17129e-20	5.36559e-19
ENSMUSG00000023034	Nr4a1	7474.9	-1.06115	0.328393	-3.23134	0.0012321	0.00307379
ENSMUSG00000024935	Slc1a1	201.318	-1.06114	0.0991705	-10.7001	1.01631e-26	1.26502e-25
ENSMUSG00000112276	#N/A	5.61698	-1.06112	0.394882	-2.68719	0.0072055	0.0158621
ENSMUSG00000040675	Mthfd1l	645.612	-1.06032	0.0766344	-13.8361	1.54258e-43	3.96713e-42
ENSMUSG00000083119	#N/A	3.16033	-1.05987	0.441863	-2.39865	0.0164557	0.0337396
ENSMUSG00000115793	#N/A	6.54003	-1.05978	0.366983	-2.88781	0.00387929	0.00895538
ENSMUSG00000020689	Itgb3	263.698	-1.05958	0.0986686	-10.7388	6.68948e-27	8.41629e-26
ENSMUSG00000079014	Serpina3i	128.188	-1.05895	0.13143	-8.05715	7.80927e-16	5.30105e-15
ENSMUSG00000025017	Pik3ap1	209.436	-1.05846	0.120835	-8.75958	1.95986e-18	1.56217e-17
ENSMUSG00000037482	Erv3	6.42577	-1.05837	0.348675	-3.0354	0.00240218	0.00573902
ENSMUSG00000027863	Cd2	61.4743	-1.05572	0.157731	-6.69321	2.18333e-11	1.11031e-10
ENSMUSG00000027612	Mmp24	4.11352	-1.05532	0.40878	-2.58163	0.00983355	0.0210903
ENSMUSG00000004451	Ralb	1111.58	-1.05491	0.0688905	-15.3128	6.27788e-53	2.33519e-51
ENSMUSG00000091844	Gm8251	4.62204	-1.05442	0.417206	-2.52734	0.0114931	0.0243243
ENSMUSG00000024730	Ms4a8a	5.73035	-1.05427	0.395566	-2.66523	0.00769363	0.0168385
ENSMUSG00000091105	#N/A	83.9989	-1.05422	0.114901	-9.17499	4.51629e-20	3.96155e-19
ENSMUSG00000023036	Pcdhgc4	52.7702	-1.05375	0.139611	-7.54779	4.42706e-14	2.69572e-13
ENSMUSG00000023951	Vegfa	1393.93	-1.05359	0.0855126	-12.3208	6.99647e-35	1.27627e-33
ENSMUSG00000039911	Spsb1	515.66	-1.0527	0.126059	-8.35085	6.77734e-17	4.90822e-16
ENSMUSG00000073843	#N/A	4.18968	-1.05253	0.406974	-2.58623	0.00970319	0.0208351
ENSMUSG00000081404	#N/A	12.3785	-1.05238	0.219455	-4.79542	1.62338e-06	5.60324e-06
ENSMUSG00000092230	#N/A	5.30569	-1.0523	0.366483	-2.87134	0.00408735	0.00940301
ENSMUSG00000048109	Rbm15	353.491	-1.05198	0.0806203	-13.0486	6.47204e-39	1.40308e-37
ENSMUSG00000107115	#N/A	2.7657	-1.05194	0.457884	-2.29739	0.0215966	0.0432369
ENSMUSG00000106475	#N/A	10.5527	-1.0511	0.272415	-3.85846	0.000114102	0.000324671
ENSMUSG00000115381	#N/A	6.41271	-1.05089	0.34669	-3.03122	0.00243566	0.00581251
ENSMUSG00000027456	Sdcbp2	1824.95	-1.05086	0.065095	-16.1435	1.26131e-58	5.88597e-57
ENSMUSG00000025498	Irf7	395.879	-1.05083	0.128046	-8.2067	2.27342e-16	1.59687e-15
ENSMUSG00000035372	1810055G02Rik	776.773	-1.05013	0.0861888	-12.1841	3.77911e-34	6.71708e-33
ENSMUSG00000081227	#N/A	4.76458	-1.04986	0.377865	-2.77838	0.00546299	0.0122897
ENSMUSG00000029528	Pxn	2506.24	-1.04964	0.0642304	-16.3417	4.98085e-60	2.45371e-58
ENSMUSG00000040128	Pnrc1	2619.61	-1.04765	0.0745082	-14.0609	6.60636e-45	1.79999e-43
ENSMUSG00000052776	Oas1a	21.4153	-1.04713	0.219444	-4.77172	1.82659e-06	6.26923e-06
ENSMUSG00000022074	Tnfrsf10b	212.891	-1.04571	0.0960386	-10.8884	1.3092e-27	1.70309e-26
ENSMUSG00000026980	Ly75	136.92	-1.04557	0.117267	-8.91615	4.82778e-19	3.9804e-18
ENSMUSG00000052631	Sh2d6	12.0933	-1.04497	0.257205	-4.06277	4.84931e-05	0.000143887
ENSMUSG00000108892	Gm9449	51.1044	-1.04473	0.137701	-7.58694	3.27558e-14	2.01223e-13
ENSMUSG00000015501	Hivep2	2114.96	-1.04432	0.0868848	-12.0195	2.80533e-33	4.81938e-32
ENSMUSG00000087235	Gm4750	16.487	-1.04422	0.275689	-3.78768	0.000152058	0.000426107
ENSMUSG00000041134	Cyyr1	194.02	-1.04399	0.0964217	-10.8273	2.55532e-27	3.2776e-26
ENSMUSG00000115247	#N/A	17.31	-1.04383	0.220368	-4.73675	2.17174e-06	7.39845e-06
ENSMUSG00000023075	Akirin1	1663.78	-1.04346	0.0641253	-16.2721	1.55606e-59	7.47899e-58
ENSMUSG00000072872	Rybp	603.067	-1.04344	0.064697	-16.1281	1.62014e-58	7.51942e-57
ENSMUSG00000042354	Gnl3	2261.04	-1.04253	0.0785915	-13.2652	3.68497e-40	8.34025e-39
ENSMUSG00000114337	#N/A	74.4268	-1.04141	0.17467	-5.96216	2.48929e-09	1.08694e-08
ENSMUSG00000056501	Cebpb	4586.47	-1.04066	0.0899543	-11.5688	5.93035e-31	9.11427e-30
ENSMUSG00000036699	Zcchc12	11.5357	-1.04065	0.260468	-3.9953	6.46131e-05	0.000188793
ENSMUSG00000113035	5830428M24Rik	10.6678	-1.04001	0.28701	-3.6236	0.000290527	0.000787315
ENSMUSG00000026596	Abl2	2050.32	-1.03914	0.104497	-9.94422	2.67255e-23	2.76365e-22
ENSMUSG00000027787	Nmd3	947.774	-1.03833	0.0688034	-15.0913	1.84769e-51	6.48739e-50
ENSMUSG00000037731	Themis2	198.132	-1.03803	0.0853086	-12.168	4.60502e-34	8.1512e-33
ENSMUSG00000041771	Slc24a4	9.04116	-1.03788	0.291544	-3.55995	0.000370928	0.000991071
ENSMUSG00000030766	Arhgap17	1127.22	-1.03746	0.0643135	-16.1312	1.5388e-58	7.15485e-57
ENSMUSG00000015766	Eps8	482.834	-1.03705	0.0912201	-11.3686	5.99169e-30	8.75755e-29
ENSMUSG00000119649	Gm24091	7.04065	-1.03619	0.350403	-2.95714	0.00310512	0.00728536
ENSMUSG00000025058	Tasl	18.4424	-1.0358	0.191659	-5.40439	6.50277e-08	2.53609e-07
ENSMUSG00000118128	#N/A	3.74571	-1.03473	0.462621	-2.23667	0.0253077	0.0498043
ENSMUSG00000081232	Gm14373	76.5139	-1.03459	0.130524	-7.92642	2.25549e-15	1.48778e-14
ENSMUSG00000025489	Ifitm5	27.0977	-1.0343	0.241019	-4.29135	1.77594e-05	5.53708e-05
ENSMUSG00000028593	Aadacl4fm1	20.8967	-1.03416	0.183737	-5.62851	1.81774e-08	7.44083e-08
ENSMUSG00000008384	Sertad1	1309.27	-1.03416	0.0959405	-10.7791	4.31932e-27	5.48267e-26
ENSMUSG00000050900	#N/A	564.916	-1.03343	0.0742251	-13.9229	4.60052e-44	1.20733e-42
ENSMUSG00000027995	Tlr2	303.925	-1.03338	0.138566	-7.45772	8.80355e-14	5.27309e-13
ENSMUSG00000111334	#N/A	9.28644	-1.03284	0.319267	-3.23504	0.00121624	0.00303747
ENSMUSG00000100033	Gm8337	14.4556	-1.03218	0.22176	-4.6545	3.24766e-06	1.08989e-05
ENSMUSG00000015837	Sqstm1	6242.99	-1.03179	0.048935	-21.0848	1.09675e-98	2.02512e-96
ENSMUSG00000029167	Ppargc1a	266.248	-1.03171	0.132537	-7.78432	7.0091e-15	4.4929e-14
ENSMUSG00000020701	Tmem132e	13.9625	-1.03165	0.281882	-3.65985	0.000252364	0.000689355
ENSMUSG00000085917	#N/A	100.917	-1.03122	0.114821	-8.9811	2.68077e-19	2.24999e-18
ENSMUSG00000103076	#N/A	13.7716	-1.03112	0.282666	-3.64784	0.000264458	0.000720626
ENSMUSG00000044279	Crb3	503.146	-1.03111	0.0821049	-12.5584	3.5732e-36	6.8645e-35
ENSMUSG00000021699	Pde4d	442.269	-1.03072	0.0870715	-11.8376	2.49395e-32	4.12434e-31
ENSMUSG00000053654	Krt42	51.2744	-1.03026	0.15574	-6.61526	3.70908e-11	1.85533e-10
ENSMUSG00000060733	Ipmk	1963.73	-1.02995	0.101147	-10.1827	2.36919e-24	2.59529e-23
ENSMUSG00000023169	Slc38a1	331.092	-1.02735	0.0668082	-15.3777	2.31111e-53	8.76172e-52
ENSMUSG00000066800	Rnasel	350.034	-1.02731	0.0954488	-10.763	5.14753e-27	6.51784e-26
ENSMUSG00000034258	Flvcr2	277.034	-1.02669	0.0791817	-12.9662	1.90113e-38	4.02927e-37
ENSMUSG00000032846	Zswim6	553.685	-1.02666	0.0674904	-15.2119	2.94945e-52	1.07073e-50
ENSMUSG00000058056	Palld	1119.98	-1.02663	0.0655992	-15.65	3.32321e-55	1.36689e-53
ENSMUSG00000103897	Pcdhga8	12.2425	-1.0258	0.314525	-3.26143	0.00110852	0.0027858
ENSMUSG00000078922	Tgtp1	37.6801	-1.02538	0.203093	-5.04882	4.44548e-07	1.6191e-06
ENSMUSG00000046006	Gapt	11.0022	-1.02466	0.251855	-4.06843	4.73303e-05	0.000140664
ENSMUSG00000022971	Ifnar2	434.279	-1.02374	0.0766057	-13.3637	9.84943e-41	2.27539e-39
ENSMUSG00000047126	Cltc	6664.3	-1.02296	0.0573992	-17.8218	4.78868e-71	3.63628e-69
ENSMUSG00000059430	Actg2	12.08	-1.02199	0.247446	-4.13017	3.62492e-05	0.000109173
ENSMUSG00000117123	#N/A	21.0626	-1.02182	0.249495	-4.09554	4.2119e-05	0.000125964
ENSMUSG00000021508	Cxcl14	2207.6	-1.02111	0.0766921	-13.3144	1.91006e-40	4.37711e-39
ENSMUSG00000057899	Adgrf2	722.746	-1.02055	0.0943354	-10.8183	2.81827e-27	3.60587e-26
ENSMUSG00000026235	Epha4	926.084	-1.01909	0.0846303	-12.0417	2.1449e-33	3.69718e-32
ENSMUSG00000048329	Mfsd6l	20.1944	-1.01886	0.211579	-4.81551	1.46823e-06	5.09788e-06
ENSMUSG00000081179	#N/A	200.897	-1.01807	0.0978086	-10.4088	2.26079e-25	2.61612e-24
ENSMUSG00000002847	Pla1a	20.7663	-1.01791	0.192926	-5.27619	1.31898e-07	5.01227e-07
ENSMUSG00000083261	Gm7816	867.921	-1.0171	0.0770588	-13.199	8.89071e-40	1.98425e-38
ENSMUSG00000025161	Slc16a3	447.405	-1.01614	0.111565	-9.10802	8.38995e-20	7.23334e-19
ENSMUSG00000045502	Hcar2	2090.19	-1.01596	0.0620663	-16.369	3.18535e-60	1.58134e-58
ENSMUSG00000026558	Uck2	2933.38	-1.01592	0.0615581	-16.5034	3.47005e-61	1.79561e-59
ENSMUSG00000015176	Nolc1	2506.11	-1.01512	0.0724835	-14.0048	1.4562e-44	3.91771e-43
ENSMUSG00000073902	#N/A	40.2349	-1.01462	0.208621	-4.86349	1.15333e-06	4.03894e-06
ENSMUSG00000054342	Kcnn4	98.8326	-1.01459	0.117016	-8.67046	4.30374e-18	3.35846e-17
ENSMUSG00000021823	Vcl	1751.95	-1.0144	0.0517209	-19.613	1.19757e-85	1.45672e-83
ENSMUSG00000012428	Steap4	744.886	-1.01412	0.0904812	-11.2081	3.72133e-29	5.22207e-28
ENSMUSG00000082253	#N/A	29.7891	-1.01372	0.155038	-6.53848	6.21458e-11	3.05562e-10
ENSMUSG00000029174	Tbc1d1	893.573	-1.01347	0.0567232	-17.867	2.13204e-71	1.64822e-69
ENSMUSG00000079445	B3gnt7	23.5001	-1.01332	0.235052	-4.31103	1.62493e-05	5.08665e-05
ENSMUSG00000028463	Car9	43.8538	-1.01288	0.144337	-7.01747	2.25918e-12	1.23371e-11
ENSMUSG00000078249	Hmga1b	1545.06	-1.01265	0.0657712	-15.3965	1.72764e-53	6.58863e-52
ENSMUSG00000059325	Hopx	3536.71	-1.01185	0.0858468	-11.7867	4.57256e-32	7.43722e-31
ENSMUSG00000033352	Map2k4	3431.8	-1.01128	0.04668	-21.6641	4.47123e-104	1.00665e-101
ENSMUSG00000024810	Il33	1126.7	-1.01106	0.103619	-9.75748	1.71356e-22	1.70004e-21
ENSMUSG00000035133	Arhgap5	1465.25	-1.01095	0.074277	-13.6106	3.46415e-42	8.40367e-41
ENSMUSG00000063406	Tmed5	3127.57	-1.01034	0.0761672	-13.2647	3.70829e-40	8.38564e-39
ENSMUSG00000019779	Frk	191.208	-1.01022	0.0893384	-11.3078	1.20067e-29	1.72352e-28
ENSMUSG00000045294	Insig1	2698.02	-1.00938	0.0829279	-12.1718	4.39527e-34	7.79067e-33
ENSMUSG00000034837	Gnat1	25.1577	-1.00904	0.174712	-5.77548	7.67361e-09	3.22659e-08
ENSMUSG00000041506	Rrp9	939.746	-1.0077	0.0858222	-11.7418	7.78444e-32	1.25185e-30
ENSMUSG00000027533	Fabp5	4880.92	-1.00761	0.0928937	-10.8469	2.06208e-27	2.6569e-26
ENSMUSG00000114957	#N/A	20.128	-1.00674	0.196311	-5.12829	2.92393e-07	1.07995e-06
ENSMUSG00000000787	Ddx3x	14987.8	-1.00636	0.0596527	-16.8703	7.44516e-64	4.25584e-62
ENSMUSG00000024529	Lox	2537.5	-1.00475	0.0735661	-13.6578	1.81421e-42	4.44733e-41
ENSMUSG00000083139	#N/A	184.597	-1.00357	0.0855329	-11.7331	8.62096e-32	1.38118e-30
ENSMUSG00000030873	Scnn1b	88.3304	-1.00325	0.119513	-8.39441	4.68223e-17	3.43551e-16
ENSMUSG00000089125	Gm26403	6.48368	-1.00305	0.354743	-2.82754	0.0046907	0.010692
ENSMUSG00000056515	Rab31	1427.41	-1.00301	0.059243	-16.9304	2.68357e-64	1.55478e-62
ENSMUSG00000032497	Lrrfip2	3005.58	-1.00291	0.0628015	-15.9695	2.08445e-57	9.24e-56
ENSMUSG00000033377	Palmd	2329.9	-1.00256	0.104115	-9.62938	6.0091e-22	5.78506e-21
ENSMUSG00000014907	Naf1	496.618	-1.00225	0.0607784	-16.4901	4.31886e-61	2.22586e-59
ENSMUSG00000093384	#N/A	68.8978	-1.00199	0.11044	-9.07272	1.16078e-19	9.93752e-19
ENSMUSG00000035049	Rrp12	1389.05	-1.00198	0.0625372	-16.0222	8.93899e-58	4.03923e-56
ENSMUSG00000027397	Slc20a1	1830.52	-1.0018	0.0744478	-13.4564	2.82297e-41	6.63502e-40
ENSMUSG00000021116	Eif2s1	1597.91	-1.0015	0.0663261	-15.0996	1.62898e-51	5.73517e-50
ENSMUSG00000091123	#N/A	3.68253	-1.00112	0.429994	-2.32822	0.0199005	0.0401387
ENSMUSG00000098702	1500015A07Rik	271.594	-0.999932	0.0804496	-12.4293	1.81214e-35	3.38012e-34
ENSMUSG00000074419	Pira6	6.64297	-0.999024	0.345078	-2.89507	0.00379075	0.00876281
ENSMUSG00000035678	Tnfsf9	49.0459	-0.998766	0.181051	-5.51648	3.45857e-08	1.3844e-07
ENSMUSG00000030259	Rassf8	819.054	-0.99871	0.0578602	-17.2607	9.29228e-67	5.90336e-65
ENSMUSG00000034591	Slc41a2	212.095	-0.998478	0.0673354	-14.8284	9.59548e-50	3.15336e-48
ENSMUSG00000064984	Snord73a	8.39255	-0.998181	0.278204	-3.58795	0.000333288	0.000895912
ENSMUSG00000035208	Slfn8	58.9506	-0.998134	0.147006	-6.78973	1.12341e-11	5.83318e-11
ENSMUSG00000101122	Gm17971	48.0207	-0.997983	0.163853	-6.09072	1.12405e-09	5.0481e-09
ENSMUSG00000041598	Cdc42ep4	2044.16	-0.997847	0.0644382	-15.4853	4.35799e-54	1.71816e-52
ENSMUSG00000038279	Nop2	1300.99	-0.997836	0.0789783	-12.6343	1.36604e-36	2.67029e-35
ENSMUSG00000025591	Tma16	452.59	-0.997817	0.0736144	-13.5546	7.43769e-42	1.78407e-40
ENSMUSG00000021374	Nup153	1829.12	-0.996694	0.0560271	-17.7895	8.52544e-71	6.43571e-69
ENSMUSG00000096225	Lhx8	8.54879	-0.996406	0.360041	-2.76748	0.00564915	0.0126847
ENSMUSG00000116640	Gm8670	38.4542	-0.995879	0.148786	-6.69338	2.18075e-11	1.10922e-10
ENSMUSG00000021270	Hsp90aa1	1691.45	-0.995565	0.0708037	-14.0609	6.60258e-45	1.79999e-43
ENSMUSG00000082066	#N/A	8.29709	-0.995323	0.338508	-2.94032	0.00327873	0.0076627
ENSMUSG00000074272	Ceacam1	140.499	-0.994984	0.122218	-8.14103	3.91919e-16	2.70548e-15
ENSMUSG00000081885	#N/A	92.8102	-0.994976	0.0982629	-10.1257	4.25089e-24	4.59189e-23
ENSMUSG00000118093	#N/A	7.9118	-0.994759	0.306619	-3.24428	0.00117748	0.00294842
ENSMUSG00000020250	Txnrd1	5485.83	-0.994707	0.0509022	-19.5415	4.87048e-85	5.81422e-83
ENSMUSG00000081389	Gm13368	5.06921	-0.994654	0.433968	-2.292	0.0219059	0.0437811
ENSMUSG00000030779	Rbbp6	4591.79	-0.9946	0.0673563	-14.7662	2.41813e-49	7.82646e-48
ENSMUSG00000065080	Gm26497	4.81262	-0.994298	0.402788	-2.46854	0.0135666	0.0282689
ENSMUSG00000021553	Slc28a3	571.597	-0.99428	0.0830397	-11.9735	4.88966e-33	8.31663e-32
ENSMUSG00000039929	Urb1	724.074	-0.993932	0.0654076	-15.196	3.75983e-52	1.35343e-50
ENSMUSG00000027293	Ehd4	2460.17	-0.993695	0.0527613	-18.8338	3.99217e-79	4.11498e-77
ENSMUSG00000118505	Etv3l	29.692	-0.993433	0.181904	-5.46129	4.72689e-08	1.86934e-07
ENSMUSG00000018347	Zkscan6	615.928	-0.993231	0.0694626	-14.2988	2.22665e-46	6.42848e-45
ENSMUSG00000020023	Tmcc3	3620.99	-0.992964	0.0671578	-14.7855	1.8158e-49	5.8863e-48
ENSMUSG00000119144	Gm23711	5.55066	-0.992868	0.369179	-2.68939	0.00715825	0.0157649
ENSMUSG00000084399	#N/A	6.38879	-0.992368	0.328719	-3.01889	0.00253702	0.00603924
ENSMUSG00000040435	Ppp1r15a	1710.23	-0.992014	0.0587661	-16.8807	6.23878e-64	3.57421e-62
ENSMUSG00000000290	Itgb2	475.977	-0.99152	0.073157	-13.5533	7.57346e-42	1.81325e-40
ENSMUSG00000101188	#N/A	12833.9	-0.990168	0.0624596	-15.8529	1.34182e-56	5.77838e-55
ENSMUSG00000058126	Tpm3-rs7	2805.12	-0.988729	0.0574889	-17.1986	2.71941e-66	1.70235e-64
ENSMUSG00000117877	Gm8184	183.433	-0.988638	0.100324	-9.85444	6.5579e-23	6.6554e-22
ENSMUSG00000083396	Gm15542	1549.33	-0.988505	0.0739961	-13.3589	1.0513e-40	2.42214e-39
ENSMUSG00000021171	Esyt2	3764.39	-0.988378	0.0686173	-14.4042	4.86831e-47	1.43952e-45
ENSMUSG00000026069	Il1rl1	243.948	-0.988308	0.104638	-9.44498	3.55461e-21	3.29717e-20
ENSMUSG00000113101	#N/A	18.9355	-0.988133	0.20778	-4.75567	1.97793e-06	6.76424e-06
ENSMUSG00000081390	#N/A	3.65918	-0.987698	0.428186	-2.3067	0.0210714	0.0422944
ENSMUSG00000044149	Nkrf	271.893	-0.987222	0.0982311	-10.05	9.18749e-24	9.73601e-23
ENSMUSG00000027940	Tpm3	4508.97	-0.987166	0.046226	-21.3552	3.48719e-101	7.04741e-99
ENSMUSG00000054027	Nt5dc3	552.492	-0.986175	0.0736892	-13.3829	7.6115e-41	1.76474e-39
ENSMUSG00000024999	Noc3l	665.29	-0.985931	0.0668073	-14.7578	2.7396e-49	8.83348e-48
ENSMUSG00000030031	Kbtbd8	75.1824	-0.985722	0.140337	-7.02395	2.15677e-12	1.17928e-11
ENSMUSG00000085337	#N/A	17.6357	-0.984898	0.188105	-5.2359	1.64181e-07	6.19596e-07
ENSMUSG00000103144	Pcdhga1	16.6192	-0.984324	0.238225	-4.13191	3.59757e-05	0.000108438
ENSMUSG00000082896	#N/A	379.828	-0.983965	0.0758517	-12.9722	1.75856e-38	3.73635e-37
ENSMUSG00000030609	Aen	1094.91	-0.983832	0.0755317	-13.0254	8.77226e-39	1.89201e-37
ENSMUSG00000047061	#N/A	21.0234	-0.983809	0.331963	-2.96361	0.00304053	0.00714583
ENSMUSG00000083027	#N/A	54.5108	-0.983563	0.133846	-7.34844	2.00526e-13	1.17077e-12
ENSMUSG00000031328	Flna	9897.81	-0.983508	0.0596507	-16.4878	4.48964e-61	2.30462e-59
ENSMUSG00000029161	Cgref1	106.514	-0.983004	0.117063	-8.39723	4.5715e-17	3.35811e-16
ENSMUSG00000031488	Rab11fip1	3079	-0.982869	0.0620218	-15.8472	1.47086e-56	6.32349e-55
ENSMUSG00000111224	Gm18669	10.1537	-0.982481	0.267878	-3.66765	0.000244791	0.000669666
ENSMUSG00000082195	#N/A	268.37	-0.981432	0.0762963	-12.8634	7.22884e-38	1.49746e-36
ENSMUSG00000108912	#N/A	11.8414	-0.981253	0.264851	-3.70492	0.000211458	0.000582764
ENSMUSG00000024235	Map3k8	695.427	-0.980565	0.0639552	-15.3321	4.66876e-53	1.74677e-51
ENSMUSG00000053063	Clec12a	25.2314	-0.979651	0.194934	-5.02554	5.02005e-07	1.82061e-06
ENSMUSG00000026377	Nifk	1218.29	-0.979576	0.0660952	-14.8207	1.07686e-49	3.52986e-48
ENSMUSG00000031934	Panx1	551.357	-0.979486	0.0795467	-12.3134	7.67654e-35	1.39933e-33
ENSMUSG00000081103	#N/A	7.02158	-0.977961	0.305894	-3.19706	0.00138836	0.00343623
ENSMUSG00000077711	#N/A	29.2293	-0.977818	0.200568	-4.87524	1.08676e-06	3.81413e-06
ENSMUSG00000031799	Tpm4	6153.94	-0.977355	0.0507876	-19.244	1.58606e-82	1.77764e-80
ENSMUSG00000050910	Cdr2l	234.548	-0.977093	0.114722	-8.51707	1.63645e-17	1.2299e-16
ENSMUSG00000107596	Gm18913	17.5472	-0.977029	0.212543	-4.59684	4.28942e-06	1.42385e-05
ENSMUSG00000028217	Cdh17	7.18136	-0.976406	0.302703	-3.22563	0.00125697	0.00313157
ENSMUSG00000059301	Gm5434	13.3587	-0.97635	0.283749	-3.4409	0.000579787	0.00151166
ENSMUSG00000002076	Hsf2bp	18.3601	-0.974791	0.213211	-4.57195	4.83213e-06	1.59452e-05
ENSMUSG00000021493	Pdlim7	617.933	-0.974312	0.0707342	-13.7743	3.64063e-43	9.22412e-42
ENSMUSG00000048399	Tprg	874.681	-0.974237	0.0786016	-12.3946	2.79468e-35	5.16031e-34
ENSMUSG00000026028	Trak2	1989.8	-0.974044	0.05106	-19.0765	3.96105e-81	4.28963e-79
ENSMUSG00000064280	Ccdc146	5.49239	-0.973827	0.349744	-2.78439	0.00536277	0.0120769
ENSMUSG00000021451	Sema4d	692.868	-0.973546	0.0732402	-13.2925	2.55876e-40	5.83243e-39
ENSMUSG00000042250	Pglyrp4	564.245	-0.973222	0.0973666	-9.99544	1.59575e-23	1.67648e-22
ENSMUSG00000046062	Ppp1r15b	2420.75	-0.973115	0.064557	-15.0737	2.41069e-51	8.45255e-50
ENSMUSG00000025582	Nptx1	425.751	-0.972309	0.126042	-7.71419	1.21756e-14	7.69511e-14
ENSMUSG00000039529	Atp8b1	699.689	-0.972289	0.0509122	-19.0974	2.65431e-81	2.88668e-79
ENSMUSG00000058392	Rrp1b	1023.27	-0.972275	0.0713797	-13.6212	2.997e-42	7.28419e-41
ENSMUSG00000003153	Slc2a3	189.099	-0.971474	0.0954458	-10.1783	2.47885e-24	2.71195e-23
ENSMUSG00000027583	Zbtb46	129.25	-0.971081	0.0937328	-10.3601	3.76579e-25	4.30524e-24
ENSMUSG00000020010	Vnn3	34.4993	-0.970579	0.160474	-6.0482	1.46473e-09	6.51539e-09
ENSMUSG00000035047	Kri1	1364.09	-0.970326	0.0760084	-12.766	2.53791e-37	5.15332e-36
ENSMUSG00000106943	Dancr	159.192	-0.970106	0.0892015	-10.8754	1.50923e-27	1.95735e-26
ENSMUSG00000043439	Epop	344.383	-0.969908	0.107192	-9.04835	1.45145e-19	1.23395e-18
ENSMUSG00000031939	Taf1d	1451.13	-0.969215	0.0856201	-11.3199	1.04542e-29	1.5091e-28
ENSMUSG00000118030	#N/A	19.29	-0.969052	0.265736	-3.64668	0.000265652	0.000723343
ENSMUSG00000117832	#N/A	6.9811	-0.968502	0.365637	-2.64881	0.00807767	0.0176099
ENSMUSG00000031917	Nip7	891.081	-0.968336	0.0727628	-13.3081	2.07608e-40	4.75331e-39
ENSMUSG00000037469	Acp7	1052	-0.96783	0.079372	-12.1936	3.36254e-34	6.00995e-33
ENSMUSG00000080829	#N/A	10.1976	-0.967361	0.252258	-3.83481	0.000125659	0.000355861
ENSMUSG00000083993	Gm14398	8.02147	-0.966705	0.28616	-3.37819	0.000729639	0.0018804
ENSMUSG00000020435	Osbp2	74.7363	-0.966676	0.118819	-8.13571	4.09523e-16	2.82473e-15
ENSMUSG00000022221	Ripk3	222.521	-0.966435	0.092471	-10.4512	1.44648e-25	1.69059e-24
ENSMUSG00000086109	#N/A	7.44494	-0.965346	0.368804	-2.61751	0.00885748	0.0191501
ENSMUSG00000032271	Nnmt	116.984	-0.965067	0.123231	-7.83137	4.82594e-15	3.12705e-14
ENSMUSG00000050296	Abca12	7257.62	-0.964862	0.0577817	-16.6984	1.34609e-62	7.31966e-61
ENSMUSG00000103084	#N/A	17.7987	-0.964853	0.247494	-3.89849	9.67935e-05	0.00027739
ENSMUSG00000028413	B4galt1	2473.73	-0.964565	0.0517419	-18.6419	1.47053e-77	1.45164e-75
ENSMUSG00000053004	Hrh1	46.0488	-0.964232	0.172618	-5.58592	2.32462e-08	9.44347e-08
ENSMUSG00000018736	Ndel1	6835.97	-0.963879	0.0636964	-15.1324	9.90304e-52	3.52526e-50
ENSMUSG00000031309	Rps6ka3	2225.91	-0.963656	0.0497443	-19.3722	1.32475e-83	1.53158e-81
ENSMUSG00000040451	Sgms1	2688.79	-0.962898	0.0605672	-15.898	6.5404e-57	2.85002e-55
ENSMUSG00000028195	Ccn1	6467.82	-0.961323	0.275766	-3.48602	0.000490272	0.00129101
ENSMUSG00000031825	Crispld2	6897.85	-0.960951	0.117931	-8.14841	3.68731e-16	2.55297e-15
ENSMUSG00000064177	Ghrl	5.61337	-0.960588	0.324473	-2.96045	0.00307188	0.00721476
ENSMUSG00000026864	Hspa5	7581.12	-0.960374	0.0560403	-17.1372	7.83267e-66	4.84418e-64
ENSMUSG00000079442	St6galnac4	206.269	-0.958961	0.103149	-9.29683	1.44695e-20	1.29489e-19
ENSMUSG00000001507	Itga3	5220.32	-0.958501	0.0820291	-11.6849	1.52289e-31	2.41536e-30
ENSMUSG00000046768	Rhoj	1139.32	-0.957632	0.0568539	-16.8437	1.16645e-63	6.55103e-62
ENSMUSG00000046167	Gldn	205.913	-0.956884	0.096929	-9.87201	5.50498e-23	5.61346e-22
ENSMUSG00000025314	Ptprj	873.18	-0.956318	0.0694949	-13.761	4.3756e-43	1.10318e-41
ENSMUSG00000053714	4732471J01Rik	15.977	-0.956087	0.232679	-4.10905	3.97298e-05	0.000119083
ENSMUSG00000026398	Nr5a2	7.59763	-0.956	0.309495	-3.0889	0.00200899	0.0048635
ENSMUSG00000100701	#N/A	19.5742	-0.955836	0.204473	-4.67462	2.94498e-06	9.91941e-06
ENSMUSG00000021638	Ocln	732.591	-0.955636	0.0669854	-14.2663	3.54713e-46	1.01269e-44
ENSMUSG00000108095	#N/A	13.5576	-0.95542	0.251708	-3.79574	0.000147204	0.000413362
ENSMUSG00000063586	#N/A	14.2262	-0.955208	0.219408	-4.35357	1.33936e-05	4.22727e-05
ENSMUSG00000052056	Zfp217	1532.51	-0.95482	0.0574208	-16.6285	4.33461e-62	2.33233e-60
ENSMUSG00000033149	Phldb2	862.951	-0.954031	0.0802218	-11.8924	1.29611e-32	2.16716e-31
ENSMUSG00000039756	Dnttip2	1196.43	-0.953767	0.061808	-15.4311	1.01087e-53	3.88981e-52
ENSMUSG00000023022	Lima1	3411.99	-0.953237	0.0567837	-16.7872	3.02964e-63	1.68674e-61
ENSMUSG00000032358	Fam83b	1316.34	-0.952853	0.0750165	-12.7019	5.7704e-37	1.14898e-35
ENSMUSG00000097099	Gm9917	26.7003	-0.952817	0.181953	-5.2366	1.63558e-07	6.17526e-07
ENSMUSG00000073795	Spef1l	5.98773	-0.95164	0.358062	-2.65775	0.00786635	0.0171945
ENSMUSG00000037857	Nufip2	1049.66	-0.950295	0.0656096	-14.4841	1.52736e-47	4.60648e-46
ENSMUSG00000040165	Cd209c	58.6499	-0.950135	0.203961	-4.65842	3.18647e-06	1.07019e-05
ENSMUSG00000032307	Ube2q2	1156.63	-0.949761	0.0590383	-16.0872	3.13803e-58	1.43566e-56
ENSMUSG00000033581	Igf2bp2	131.605	-0.949636	0.0981192	-9.67839	3.72545e-22	3.6205e-21
ENSMUSG00000082925	Gm13135	335.758	-0.949633	0.0871211	-10.9001	1.1507e-27	1.50377e-26
ENSMUSG00000024014	Pim1	4960.01	-0.949621	0.0634138	-14.975	1.06991e-50	3.65163e-49
ENSMUSG00000053289	Ddx10	859.774	-0.949471	0.0699196	-13.5795	5.30103e-42	1.27872e-40
ENSMUSG00000103280	#N/A	64.0858	-0.949464	0.144578	-6.56714	5.12906e-11	2.53744e-10
ENSMUSG00000021036	Sptlc2	1778.79	-0.94926	0.0509401	-18.6348	1.67759e-77	1.6434e-75
ENSMUSG00000046711	Hmga1	1932.21	-0.948307	0.0648005	-14.6342	1.69854e-48	5.27143e-47
ENSMUSG00000085078	C030013C21Rik	30.2032	-0.948268	0.207751	-4.56444	5.00823e-06	1.6505e-05
ENSMUSG00000021838	Samd4	829.068	-0.948178	0.0790896	-11.9887	4.0744e-33	6.94841e-32
ENSMUSG00000102543	Pcdhgc5	47.4374	-0.948072	0.154862	-6.12205	9.23813e-10	4.17955e-09
ENSMUSG00000043541	Casc1	14.2761	-0.947966	0.229049	-4.13871	3.49269e-05	0.000105475
ENSMUSG00000026414	Tnnt2	1025.84	-0.947779	0.108286	-8.75259	2.08511e-18	1.65942e-17
ENSMUSG00000105987	AI506816	730.959	-0.947507	0.0830942	-11.4028	4.04838e-30	5.96131e-29
ENSMUSG00000024772	Ehd1	2634.12	-0.947087	0.0611745	-15.4817	4.61025e-54	1.81483e-52
ENSMUSG00000063543	#N/A	131.319	-0.946761	0.0913702	-10.3618	3.69881e-25	4.23244e-24
ENSMUSG00000092887	Snord53	17.9791	-0.946713	0.21007	-4.50665	6.58596e-06	2.14349e-05
ENSMUSG00000115299	#N/A	3.66045	-0.945945	0.41969	-2.25391	0.0242016	0.047855
ENSMUSG00000022052	Ppp2r2a	2167.36	-0.945589	0.0544017	-17.3816	1.13707e-67	7.60004e-66
ENSMUSG00000102324	#N/A	5.00873	-0.944675	0.382684	-2.46855	0.013566	0.0282689
ENSMUSG00000014496	Ankrd28	2100.02	-0.944283	0.0536855	-17.5892	2.98214e-69	2.09124e-67
ENSMUSG00000026094	Stk17b	1228.75	-0.942521	0.0693174	-13.5972	4.16217e-42	1.00779e-40
ENSMUSG00000023452	Pisd	630.936	-0.941374	0.0630358	-14.9339	1.98182e-50	6.69281e-49
ENSMUSG00000114940	#N/A	175.915	-0.940721	0.0882729	-10.657	1.61798e-26	1.99266e-25
ENSMUSG00000050533	#N/A	61.8913	-0.940467	0.108728	-8.64969	5.16415e-18	4.01402e-17
ENSMUSG00000024360	Etf1	5295.71	-0.94016	0.0530702	-17.7154	3.19021e-70	2.33276e-68
ENSMUSG00000005371	Fbxo11	2598.08	-0.93953	0.0602791	-15.5863	9.01856e-55	3.66831e-53
ENSMUSG00000100615	Gm5511	4.4965	-0.938945	0.353894	-2.65318	0.00797368	0.0174054
ENSMUSG00000032845	Alpk2	232.064	-0.938439	0.141525	-6.63091	3.33616e-11	1.67467e-10
ENSMUSG00000028156	Eif4e	1657.83	-0.937403	0.0642244	-14.5957	2.98973e-48	9.25625e-47
ENSMUSG00000069011	#N/A	1035.88	-0.935924	0.0540522	-17.3152	3.61266e-67	2.35935e-65
ENSMUSG00000035530	Eif1	5686.45	-0.935912	0.0720411	-12.9914	1.36954e-38	2.92677e-37
ENSMUSG00000037913	Tmem156	23.2107	-0.935292	0.175461	-5.33048	9.79525e-08	3.76073e-07
ENSMUSG00000028869	Gnl2	1807.15	-0.933568	0.0606564	-15.3911	1.87788e-53	7.14038e-52
ENSMUSG00000026204	Ptprn	6.16676	-0.933271	0.334867	-2.78699	0.00532005	0.0119881
ENSMUSG00000114025	#N/A	16.4364	-0.932818	0.225139	-4.14331	3.42336e-05	0.000103503
ENSMUSG00000020015	Cdk17	511.579	-0.932473	0.0633262	-14.7249	4.45962e-49	1.42187e-47
ENSMUSG00000024887	Asah2	1438.3	-0.932171	0.0749	-12.4455	1.47894e-35	2.77272e-34
ENSMUSG00000074179	Gsta5	37.7337	-0.932093	0.193761	-4.81054	1.50526e-06	5.21589e-06
ENSMUSG00000019731	Slc35e1	2017.24	-0.93174	0.0477607	-19.5085	9.29466e-85	1.0943e-82
ENSMUSG00000037999	Arap2	1879.92	-0.930632	0.0606369	-15.3476	3.67445e-53	1.38485e-51
ENSMUSG00000095762	#N/A	545.998	-0.930539	0.108015	-8.61489	7.00071e-18	5.38287e-17
ENSMUSG00000022443	Myh9	9411.95	-0.929839	0.0646062	-14.3924	5.77437e-47	1.70155e-45
ENSMUSG00000030693	Klk10	820.255	-0.929614	0.102141	-9.10131	8.92455e-20	7.68134e-19
ENSMUSG00000018433	Nol11	734.44	-0.929405	0.0676123	-13.7461	5.37643e-43	1.34626e-41
ENSMUSG00000036661	Dennd3	212.181	-0.929195	0.0739632	-12.5629	3.37537e-36	6.48931e-35
ENSMUSG00000007812	Zfp655	820.002	-0.928613	0.0684456	-13.5672	6.27026e-42	1.50686e-40
ENSMUSG00000103309	#N/A	61.3758	-0.928199	0.132179	-7.02231	2.1823e-12	1.19299e-11
ENSMUSG00000034226	Rhov	947.093	-0.927845	0.0797081	-11.6405	2.56387e-31	4.01736e-30
ENSMUSG00000068629	#N/A	20.6449	-0.927342	0.189914	-4.88296	1.04503e-06	3.67472e-06
ENSMUSG00000109336	Samd4b	2454.95	-0.927285	0.0519576	-17.847	3.05196e-71	2.33826e-69
ENSMUSG00000025049	Taf5	197.008	-0.927049	0.0669283	-13.8514	1.24782e-43	3.2123e-42
ENSMUSG00000085894	#N/A	72.764	-0.926592	0.138318	-6.69898	2.09875e-11	1.06878e-10
ENSMUSG00000092247	Gm20426	10.2966	-0.926117	0.327801	-2.82524	0.0047245	0.0107661
[truncated: 11,048 more rows]

## Sheet: RGRNversusVehicle
ENSEMBL	symbol	baseMean	log2FoldChange	lfcSE	stat	pvalue	padj
ENSMUSG00000028125	Abca4	71.2426	-0.712754	0.173783	-4.10139	4.1067e-05	0.0486162
ENSMUSG00000101599		125.118	-0.639479	0.152974	-4.18032	2.9109e-05	0.0486162
ENSMUSG00000026589	Sec16b	237.071	-0.622842	0.152577	-4.08214	4.4623e-05	0.0486162
ENSMUSG00000097451		494.887	-0.498785	0.119979	-4.15728	3.2205e-05	0.0486162
ENSMUSG00000029468	P2rx7	308.477	-0.457332	0.111122	-4.11557	3.8622e-05	0.0486162
ENSMUSG00000056214	Pard6g	2328.46	0.264007	0.0598887	4.4083	1.0419e-05	0.0360432
ENSMUSG00000090877	Hspa1b	7954.43	0.377424	0.0909515	4.14973	3.3287e-05	0.0486162
ENSMUSG00000015656	Hspa8	8173.04	0.452127	0.102587	4.40726	1.0469e-05	0.0360432
ENSMUSG00000082064	Rpl5-ps2	307.384	0.507491	0.122521	4.14206	3.442e-05	0.0486162
ENSMUSG00000079435	Rpl36a	123.474	0.62935	0.150035	4.19468	2.7325e-05	0.0486162
ENSMUSG00000048373	Fgfbp1	3660.83	0.658859	0.132449	4.97442	6.5443e-07	0.00704297
ENSMUSG00000091952		802.199	0.684255	0.156598	4.3695	1.2453e-05	0.0367508
ENSMUSG00000080845		711.481	0.730049	0.178381	4.09265	4.2647e-05	0.0486162
ENSMUSG00000107951	Gm6210	748.979	0.737893	0.178104	4.14305	3.4271e-05	0.0486162
ENSMUSG00000028634	Hivep3	1621.93	0.835125	0.174386	4.78894	1.6767e-06	0.00865914
ENSMUSG00000079137	Rpl27-ps1	79.4688	1.04023	0.254853	4.08166	4.4714e-05	0.0486162
ENSMUSG00000028965	Tnfrsf9	146.916	1.04526	0.215173	4.85776	1.1872e-06	0.00817533
ENSMUSG00000024912	Fosl1	4291.43	1.94898	0.453723	4.29552	1.7429e-05	0.0450052
ENSMUSG00000035020	Epgn	860.522	2.28933	0.460957	4.96646	6.8186e-07	0.00704297
